# Supplementary material for: Multi-task weak supervision enables anatomically-resolved abnormality detection in whole-body FDG-PET/CT
Source: Nat Commun. 2021 Mar 25;12:1880. doi: 10.1038/s41467-021-22018-1 (PMC7994797; doi:10.1038/s41467-021-22018-1)
Supplement: Supplementary file 4 — Source Data [file 41467_2021_22018_MOESM4_ESM.zip]

Archive with 65 entries (56 files):
- source_data/
- __MACOSX/._source_data
- source_data/fig_4a/
- __MACOSX/source_data/._fig_4a
- source_data/.DS_Store
- __MACOSX/source_data/._.DS_Store
- source_data/Icon
- __MACOSX/source_data/._Icon
- source_data/fig_4d/
- __MACOSX/source_data/._fig_4d
- source_data/fig_4c/
- __MACOSX/source_data/._fig_4c
- source_data/fig_2a/
- __MACOSX/source_data/._fig_2a
- source_data/fig_4b/
- __MACOSX/source_data/._fig_4b
- source_data/fig_3c/
- __MACOSX/source_data/._fig_3c
- source_data/fig_5a/
- __MACOSX/source_data/._fig_5a
- source_data/fig_3b/
- __MACOSX/source_data/._fig_3b
- source_data/fig_4a/Icon
- __MACOSX/source_data/fig_4a/._Icon
- source_data/fig_4a/data.csv
- source_data/fig_4a/class_balance.csv
- source_data/fig_4d/.DS_Store
- __MACOSX/source_data/fig_4d/._.DS_Store
- source_data/fig_4d/Icon
- __MACOSX/source_data/fig_4d/._Icon
- source_data/fig_4d/data.csv
- __MACOSX/source_data/fig_4d/._data.csv
- source_data/fig_4d/pvalue.csv
- __MACOSX/source_data/fig_4d/._pvalue.csv
- source_data/fig_4c/Icon
- __MACOSX/source_data/fig_4c/._Icon
- source_data/fig_4c/data.csv
- source_data/fig_2a/Icon
- __MACOSX/source_data/fig_2a/._Icon
- source_data/fig_2a/data.csv
- source_data/fig_4b/.DS_Store
- __MACOSX/source_data/fig_4b/._.DS_Store
- source_data/fig_4b/Icon
- __MACOSX/source_data/fig_4b/._Icon
- source_data/fig_4b/data.csv
- source_data/fig_4b/pvalue.csv
- source_data/fig_3c/.DS_Store
- __MACOSX/source_data/fig_3c/._.DS_Store
- source_data/fig_3c/Icon
- __MACOSX/source_data/fig_3c/._Icon
- source_data/fig_3c/data.csv
- source_data/fig_3c/pvalue.csv
- source_data/fig_5a/.DS_Store
- __MACOSX/source_data/fig_5a/._.DS_Store
- source_data/fig_5a/Icon
- __MACOSX/source_data/fig_5a/._Icon
- source_data/fig_5a/data.csv
- __MACOSX/source_data/fig_5a/._data.csv
- source_data/fig_5a/pvalue.csv
- source_data/fig_3b/.DS_Store
- __MACOSX/source_data/fig_3b/._.DS_Store
- source_data/fig_3b/Icon
- __MACOSX/source_data/fig_3b/._Icon
- source_data/fig_3b/data.csv
- source_data/fig_3b/pvalue.csv
