# Supplementary material for: Multi-task weak supervision enables anatomically-resolved abnormality detection in whole-body FDG-PET/CT
Source: Nat Commun. 2021 Mar 25;12:1880. doi: 10.1038/s41467-021-22018-1 (PMC7994797; doi:10.1038/s41467-021-22018-1)
Supplement: Supplementary file 4 — Source Data [file 41467_2021_22018_MOESM4_ESM.zip › source_data/fig_4a/data.csv]

	roc_auc	name	exeriment_dir	task	roc_auc_label	split	epoch
0	0.9068487212830516	multi-task	experiments/manuscript/_seed/single_task/08-01_12-42_st-pretrain_mt_full_26_a/candidates/exp_19	carinal_lymph_node	0.9068	test	best
1	0.8030781758957655	multi-task	experiments/manuscript/_seed/single_task/08-01_12-42_st-pretrain_mt_full_26_a/candidates/exp_4	full	0.8031	test	best
2	0.9015736901620808	multi-task	experiments/manuscript/_seed/single_task/08-01_12-42_st-pretrain_mt_full_26_a/candidates/exp_9	inguinal_lymph_node	0.9016	test	best
3	0.8998338390406011	multi-task	experiments/manuscript/_seed/single_task/08-01_12-42_st-pretrain_mt_full_26_a/candidates/exp_16	carinal_lymph_node	0.8998	test	best
4	0.7915642420578951	multi-task	experiments/manuscript/_seed/single_task/08-01_12-42_st-pretrain_mt_full_26_a/candidates/exp_24	cervical_lymph_node	0.7916	test	best
5	0.9110677647738766	multi-task	experiments/manuscript/_seed/single_task/08-01_12-42_st-pretrain_mt_full_26_a/candidates/exp_17	carinal_lymph_node	0.9111	test	best
6	0.897639464756879	multi-task	experiments/manuscript/_seed/single_task/08-01_12-42_st-pretrain_mt_full_26_a/candidates/exp_7	inguinal_lymph_node	0.8976	test	best
7	0.7698208469055374	multi-task	experiments/manuscript/_seed/single_task/08-01_12-42_st-pretrain_mt_full_26_a/candidates/exp_1	full	0.7698	test	best
8	0.8237927524429967	multi-task	experiments/manuscript/_seed/single_task/08-01_12-42_st-pretrain_mt_full_26_a/candidates/exp_2	full	0.8238	test	best
9	0.8333469055374594	multi-task	experiments/manuscript/_seed/single_task/08-01_12-42_st-pretrain_mt_full_26_a/candidates/exp_0	full	0.8333	test	best
10	0.8910667169242368	multi-task	experiments/manuscript/_seed/single_task/08-01_12-42_st-pretrain_mt_full_26_a/candidates/exp_5	inguinal_lymph_node	0.8911	test	best
11	0.8879099133056917	multi-task	experiments/manuscript/_seed/single_task/08-01_12-42_st-pretrain_mt_full_26_a/candidates/exp_6	inguinal_lymph_node	0.8879	test	best
12	0.91033087704089	multi-task	experiments/manuscript/_seed/single_task/08-01_12-42_st-pretrain_mt_full_26_a/candidates/exp_15	carinal_lymph_node	0.9103	test	best
13	0.85264886628523	multi-task	experiments/manuscript/_seed/single_task/08-01_12-42_st-pretrain_mt_full_26_a/candidates/exp_11	left_lungs	0.8526	test	best
14	0.760386862784606	multi-task	experiments/manuscript/_seed/single_task/08-01_12-42_st-pretrain_mt_full_26_a/candidates/exp_21	cervical_lymph_node	0.7604	test	best
15	0.8896767810026385	multi-task	experiments/manuscript/_seed/single_task/08-01_12-42_st-pretrain_mt_full_26_a/candidates/exp_8	inguinal_lymph_node	0.8897	test	best
16	0.859885568976478	multi-task	experiments/manuscript/_seed/single_task/08-01_12-42_st-pretrain_mt_full_26_a/candidates/exp_13	left_lungs	0.8599	test	best
17	0.8880942060395898	multi-task	experiments/manuscript/_seed/single_task/08-01_12-42_st-pretrain_mt_full_26_a/candidates/exp_18	carinal_lymph_node	0.8881	test	best
18	0.7838599348534202	multi-task	experiments/manuscript/_seed/single_task/08-01_12-42_st-pretrain_mt_full_26_a/candidates/exp_3	full	0.7839	test	best
19	0.8423288832379741	multi-task	experiments/manuscript/_seed/single_task/08-01_12-42_st-pretrain_mt_full_26_a/candidates/exp_14	left_lungs	0.8423	test	best
20	0.87104612559158	multi-task	experiments/manuscript/_seed/single_task/08-01_12-42_st-pretrain_mt_full_26_a/candidates/exp_10	left_lungs	0.871	test	best
21	0.7728994559742092	multi-task	experiments/manuscript/_seed/single_task/08-01_12-42_st-pretrain_mt_full_26_a/candidates/exp_22	cervical_lymph_node	0.7729	test	best
22	0.8457759412304867	multi-task	experiments/manuscript/_seed/single_task/08-01_12-42_st-pretrain_mt_full_26_a/candidates/exp_12	left_lungs	0.8458	test	best
23	0.7741587749345153	multi-task	experiments/manuscript/_seed/single_task/08-01_12-42_st-pretrain_mt_full_26_a/candidates/exp_23	cervical_lymph_node	0.7742	test	best
24	0.7628853516018537	multi-task	experiments/manuscript/_seed/single_task/08-01_12-42_st-pretrain_mt_full_26_a/candidates/exp_20	cervical_lymph_node	0.7629	test	best
25	0.6646203037569944	multi-task	experiments/manuscript/_seed/single_task/08-01_12-42_st-pretrain_mt_full_26_b/candidates/exp_19	skeleton	0.6646	test	best
26	0.8578236793100069	multi-task	experiments/manuscript/_seed/single_task/08-01_12-42_st-pretrain_mt_full_26_b/candidates/exp_27	chest	0.8578	test	best
27	0.8799016143168132	multi-task	experiments/manuscript/_seed/single_task/08-01_12-42_st-pretrain_mt_full_26_b/candidates/exp_4	thoracic_lymph_node	0.8799	test	best
28	0.7978279947345326	multi-task	experiments/manuscript/_seed/single_task/08-01_12-42_st-pretrain_mt_full_26_b/candidates/exp_9	neck	0.7978	test	best
29	0.6816839861444177	multi-task	experiments/manuscript/_seed/single_task/08-01_12-42_st-pretrain_mt_full_26_b/candidates/exp_16	skeleton	0.6817	test	best
30	0.8359306086445163	multi-task	experiments/manuscript/_seed/single_task/08-01_12-42_st-pretrain_mt_full_26_b/candidates/exp_29	chest	0.8359	test	best
31	0.7935130379139337	multi-task	experiments/manuscript/_seed/single_task/08-01_12-42_st-pretrain_mt_full_26_b/candidates/exp_24	head_neck	0.7935	test	best
32	0.6640447641886491	multi-task	experiments/manuscript/_seed/single_task/08-01_12-42_st-pretrain_mt_full_26_b/candidates/exp_17	skeleton	0.664	test	best
33	0.7716730395536888	multi-task	experiments/manuscript/_seed/single_task/08-01_12-42_st-pretrain_mt_full_26_b/candidates/exp_7	neck	0.7717	test	best
34	0.8631859432868734	multi-task	experiments/manuscript/_seed/single_task/08-01_12-42_st-pretrain_mt_full_26_b/candidates/exp_1	thoracic_lymph_node	0.8632	test	best
35	0.8722022749333258	multi-task	experiments/manuscript/_seed/single_task/08-01_12-42_st-pretrain_mt_full_26_b/candidates/exp_2	thoracic_lymph_node	0.8722	test	best
36	0.857920330214017	multi-task	experiments/manuscript/_seed/single_task/08-01_12-42_st-pretrain_mt_full_26_b/candidates/exp_0	thoracic_lymph_node	0.8579	test	best
37	0.764542719237761	multi-task	experiments/manuscript/_seed/single_task/08-01_12-42_st-pretrain_mt_full_26_b/candidates/exp_5	neck	0.7645	test	best
38	0.7742039114900019	multi-task	experiments/manuscript/_seed/single_task/08-01_12-42_st-pretrain_mt_full_26_b/candidates/exp_6	neck	0.7742	test	best
39	0.7000479616306955	multi-task	experiments/manuscript/_seed/single_task/08-01_12-42_st-pretrain_mt_full_26_b/candidates/exp_15	skeleton	0.7	test	best
40	0.7979288410031653	multi-task	experiments/manuscript/_seed/single_task/08-01_12-42_st-pretrain_mt_full_26_b/candidates/exp_11	abdomen	0.7979	test	best
41	0.7748626886364849	multi-task	experiments/manuscript/_seed/single_task/08-01_12-42_st-pretrain_mt_full_26_b/candidates/exp_21	head_neck	0.7749	test	best
42	0.8562003822405175	multi-task	experiments/manuscript/_seed/single_task/08-01_12-42_st-pretrain_mt_full_26_b/candidates/exp_28	chest	0.8562	test	best
43	0.7660314674355921	multi-task	experiments/manuscript/_seed/single_task/08-01_12-42_st-pretrain_mt_full_26_b/candidates/exp_8	neck	0.766	test	best
44	0.8472814368323043	multi-task	experiments/manuscript/_seed/single_task/08-01_12-42_st-pretrain_mt_full_26_b/candidates/exp_25	chest	0.8473	test	best
45	0.8046456507182858	multi-task	experiments/manuscript/_seed/single_task/08-01_12-42_st-pretrain_mt_full_26_b/candidates/exp_13	abdomen	0.8046	test	best
46	0.710109245936584	multi-task	experiments/manuscript/_seed/single_task/08-01_12-42_st-pretrain_mt_full_26_b/candidates/exp_18	skeleton	0.7101	test	best
47	0.873959835269948	multi-task	experiments/manuscript/_seed/single_task/08-01_12-42_st-pretrain_mt_full_26_b/candidates/exp_3	thoracic_lymph_node	0.874	test	best
48	0.8431650004900522	multi-task	experiments/manuscript/_seed/single_task/08-01_12-42_st-pretrain_mt_full_26_b/candidates/exp_26	chest	0.8432	test	best
49	0.7801961589968347	multi-task	experiments/manuscript/_seed/single_task/08-01_12-42_st-pretrain_mt_full_26_b/candidates/exp_14	abdomen	0.7802	test	best
50	0.7964907475042611	multi-task	experiments/manuscript/_seed/single_task/08-01_12-42_st-pretrain_mt_full_26_b/candidates/exp_10	abdomen	0.7965	test	best
51	0.7724297445742015	multi-task	experiments/manuscript/_seed/single_task/08-01_12-42_st-pretrain_mt_full_26_b/candidates/exp_22	head_neck	0.7724	test	best
52	0.7915525322619917	multi-task	experiments/manuscript/_seed/single_task/08-01_12-42_st-pretrain_mt_full_26_b/candidates/exp_12	abdomen	0.7916	test	best
53	0.7984255852396951	multi-task	experiments/manuscript/_seed/single_task/08-01_12-42_st-pretrain_mt_full_26_b/candidates/exp_23	head_neck	0.7984	test	best
54	0.7779821895163441	multi-task	experiments/manuscript/_seed/single_task/08-01_12-42_st-pretrain_mt_full_26_b/candidates/exp_20	head_neck	0.778	test	best
55	0.8769064872325742	multi-task	experiments/manuscript/_seed/single_task/08-01_12-42_st-pretrain_mt_full_26_c/candidates/exp_19	lungs	0.8769	test	best
56	0.9074611528474026	multi-task	experiments/manuscript/_seed/single_task/08-01_12-42_st-pretrain_mt_full_26_c/candidates/exp_4	hilar_lymph_node	0.9075	test	best
57	0.7932784938195574	multi-task	experiments/manuscript/_seed/single_task/08-01_12-42_st-pretrain_mt_full_26_c/candidates/exp_9	pelvis	0.7933	test	best
58	0.8614475500345066	multi-task	experiments/manuscript/_seed/single_task/08-01_12-42_st-pretrain_mt_full_26_c/candidates/exp_16	lungs	0.8614	test	best
59	0.6963642119618157	multi-task	experiments/manuscript/_seed/single_task/08-01_12-42_st-pretrain_mt_full_26_c/candidates/exp_24	head	0.6964	test	best
60	0.8489173567977915	multi-task	experiments/manuscript/_seed/single_task/08-01_12-42_st-pretrain_mt_full_26_c/candidates/exp_17	lungs	0.8489	test	best
61	0.7897593806360796	multi-task	experiments/manuscript/_seed/single_task/08-01_12-42_st-pretrain_mt_full_26_c/candidates/exp_7	pelvis	0.7898	test	best
62	0.9006984849957647	multi-task	experiments/manuscript/_seed/single_task/08-01_12-42_st-pretrain_mt_full_26_c/candidates/exp_1	hilar_lymph_node	0.9007	test	best
63	0.9123075000347158	multi-task	experiments/manuscript/_seed/single_task/08-01_12-42_st-pretrain_mt_full_26_c/candidates/exp_2	hilar_lymph_node	0.9123	test	best
64	0.9066661574993404	multi-task	experiments/manuscript/_seed/single_task/08-01_12-42_st-pretrain_mt_full_26_c/candidates/exp_0	hilar_lymph_node	0.9067	test	best
65	0.7831258522852242	multi-task	experiments/manuscript/_seed/single_task/08-01_12-42_st-pretrain_mt_full_26_c/candidates/exp_5	pelvis	0.7831	test	best
66	0.7829410988430916	multi-task	experiments/manuscript/_seed/single_task/08-01_12-42_st-pretrain_mt_full_26_c/candidates/exp_6	pelvis	0.7829	test	best
67	0.8577639751552795	multi-task	experiments/manuscript/_seed/single_task/08-01_12-42_st-pretrain_mt_full_26_c/candidates/exp_15	lungs	0.8578	test	best
68	0.657553661291979	multi-task	experiments/manuscript/_seed/single_task/08-01_12-42_st-pretrain_mt_full_26_c/candidates/exp_11	spine	0.6576	test	best
69	0.7231881940385738	multi-task	experiments/manuscript/_seed/single_task/08-01_12-42_st-pretrain_mt_full_26_c/candidates/exp_21	head	0.7232	test	best
70	0.792196366515638	multi-task	experiments/manuscript/_seed/single_task/08-01_12-42_st-pretrain_mt_full_26_c/candidates/exp_8	pelvis	0.7922	test	best
71	0.6523569888055869	multi-task	experiments/manuscript/_seed/single_task/08-01_12-42_st-pretrain_mt_full_26_c/candidates/exp_13	spine	0.6524	test	best
72	0.8563319530710836	multi-task	experiments/manuscript/_seed/single_task/08-01_12-42_st-pretrain_mt_full_26_c/candidates/exp_18	lungs	0.8563	test	best
73	0.9103911793703914	multi-task	experiments/manuscript/_seed/single_task/08-01_12-42_st-pretrain_mt_full_26_c/candidates/exp_3	hilar_lymph_node	0.9104	test	best
74	0.6464208688507753	multi-task	experiments/manuscript/_seed/single_task/08-01_12-42_st-pretrain_mt_full_26_c/candidates/exp_14	spine	0.6464	test	best
75	0.7283968368080518	multi-task	experiments/manuscript/_seed/single_task/08-01_12-42_st-pretrain_mt_full_26_c/candidates/exp_10	spine	0.7284	test	best
76	0.7031737044613287	multi-task	experiments/manuscript/_seed/single_task/08-01_12-42_st-pretrain_mt_full_26_c/candidates/exp_22	head	0.7032	test	best
77	0.6412652767792955	multi-task	experiments/manuscript/_seed/single_task/08-01_12-42_st-pretrain_mt_full_26_c/candidates/exp_12	spine	0.6413	test	best
78	0.7205338008961621	multi-task	experiments/manuscript/_seed/single_task/08-01_12-42_st-pretrain_mt_full_26_c/candidates/exp_23	head	0.7205	test	best
79	0.7020626339372686	multi-task	experiments/manuscript/_seed/single_task/08-01_12-42_st-pretrain_mt_full_26_c/candidates/exp_20	head	0.7021	test	best
80	0.9180721719677074	multi-task	experiments/manuscript/_seed/single_task/08-01_12-42_st-pretrain_mt_full_26_d/candidates/exp_19	liver	0.9181	test	best
81	0.8522847609342843	multi-task	experiments/manuscript/_seed/single_task/08-01_12-42_st-pretrain_mt_full_26_d/candidates/exp_4	supraclavicular_lymph_node	0.8523	test	best
82	0.806001554413967	multi-task	experiments/manuscript/_seed/single_task/08-01_12-42_st-pretrain_mt_full_26_d/candidates/exp_9	retroperitoneal_lymph_node	0.806	test	best
83	0.8954576403073631	multi-task	experiments/manuscript/_seed/single_task/08-01_12-42_st-pretrain_mt_full_26_d/candidates/exp_16	liver	0.8955	test	best
84	0.8348841452289728	multi-task	experiments/manuscript/_seed/single_task/08-01_12-42_st-pretrain_mt_full_26_d/candidates/exp_24	abdominal_lymph_node	0.8349	test	best
85	0.9159420289855073	multi-task	experiments/manuscript/_seed/single_task/08-01_12-42_st-pretrain_mt_full_26_d/candidates/exp_17	liver	0.9159	test	best
86	0.7806996758478191	multi-task	experiments/manuscript/_seed/single_task/08-01_12-42_st-pretrain_mt_full_26_d/candidates/exp_7	retroperitoneal_lymph_node	0.7807	test	best
87	0.8785390317488861	multi-task	experiments/manuscript/_seed/single_task/08-01_12-42_st-pretrain_mt_full_26_d/candidates/exp_1	supraclavicular_lymph_node	0.8785	test	best
88	0.8715059241942895	multi-task	experiments/manuscript/_seed/single_task/08-01_12-42_st-pretrain_mt_full_26_d/candidates/exp_2	supraclavicular_lymph_node	0.8715	test	best
89	0.8725848668305062	multi-task	experiments/manuscript/_seed/single_task/08-01_12-42_st-pretrain_mt_full_26_d/candidates/exp_0	supraclavicular_lymph_node	0.8726	test	best
90	0.8442932155517222	multi-task	experiments/manuscript/_seed/single_task/08-01_12-42_st-pretrain_mt_full_26_d/candidates/exp_5	retroperitoneal_lymph_node	0.8443	test	best
91	0.8000492862965138	multi-task	experiments/manuscript/_seed/single_task/08-01_12-42_st-pretrain_mt_full_26_d/candidates/exp_6	retroperitoneal_lymph_node	0.8	test	best
92	0.9081315047174401	multi-task	experiments/manuscript/_seed/single_task/08-01_12-42_st-pretrain_mt_full_26_d/candidates/exp_15	liver	0.9081	test	best
93	0.7724938177667872	multi-task	experiments/manuscript/_seed/single_task/08-01_12-42_st-pretrain_mt_full_26_d/candidates/exp_11	mouth	0.7725	test	best
94	0.8097518700966978	multi-task	experiments/manuscript/_seed/single_task/08-01_12-42_st-pretrain_mt_full_26_d/candidates/exp_21	abdominal_lymph_node	0.8098	test	best
95	0.8466058802342995	multi-task	experiments/manuscript/_seed/single_task/08-01_12-42_st-pretrain_mt_full_26_d/candidates/exp_8	retroperitoneal_lymph_node	0.8466	test	best
96	0.7320239680426099	multi-task	experiments/manuscript/_seed/single_task/08-01_12-42_st-pretrain_mt_full_26_d/candidates/exp_13	mouth	0.732	test	best
97	0.8875984826378757	multi-task	experiments/manuscript/_seed/single_task/08-01_12-42_st-pretrain_mt_full_26_d/candidates/exp_18	liver	0.8876	test	best
98	0.8591380447161782	multi-task	experiments/manuscript/_seed/single_task/08-01_12-42_st-pretrain_mt_full_26_d/candidates/exp_3	supraclavicular_lymph_node	0.8591	test	best
99	0.7621900957453555	multi-task	experiments/manuscript/_seed/single_task/08-01_12-42_st-pretrain_mt_full_26_d/candidates/exp_14	mouth	0.7622	test	best
100	0.7463487836324054	multi-task	experiments/manuscript/_seed/single_task/08-01_12-42_st-pretrain_mt_full_26_d/candidates/exp_10	mouth	0.7463	test	best
101	0.7828407224958949	multi-task	experiments/manuscript/_seed/single_task/08-01_12-42_st-pretrain_mt_full_26_d/candidates/exp_22	abdominal_lymph_node	0.7828	test	best
102	0.7424439371842834	multi-task	experiments/manuscript/_seed/single_task/08-01_12-42_st-pretrain_mt_full_26_d/candidates/exp_12	mouth	0.7424	test	best
103	0.8131328680897647	multi-task	experiments/manuscript/_seed/single_task/08-01_12-42_st-pretrain_mt_full_26_d/candidates/exp_23	abdominal_lymph_node	0.8131	test	best
104	0.8356595511767925	multi-task	experiments/manuscript/_seed/single_task/08-01_12-42_st-pretrain_mt_full_26_d/candidates/exp_20	abdominal_lymph_node	0.8357	test	best
105	0.9170810626702998	multi-task	experiments/manuscript/_seed/single_task/08-01_12-42_st-pretrain_mt_full_26_e/candidates/exp_19	axillary_lymph_node	0.9171	test	best
106	0.861501130795326	multi-task	experiments/manuscript/_seed/single_task/08-01_12-42_st-pretrain_mt_full_26_e/candidates/exp_4	paratracheal_lymph_node	0.8615	test	best
107	0.8098689016185461	multi-task	experiments/manuscript/_seed/single_task/08-01_12-42_st-pretrain_mt_full_26_e/candidates/exp_9	right_lungs	0.8099	test	best
108	0.9165190735694824	multi-task	experiments/manuscript/_seed/single_task/08-01_12-42_st-pretrain_mt_full_26_e/candidates/exp_16	axillary_lymph_node	0.9165	test	best
109	0.7744250880745651	multi-task	experiments/manuscript/_seed/single_task/08-01_12-42_st-pretrain_mt_full_26_e/candidates/exp_24	iliac_lymph_node	0.7744	test	best
110	0.9183327656675749	multi-task	experiments/manuscript/_seed/single_task/08-01_12-42_st-pretrain_mt_full_26_e/candidates/exp_17	axillary_lymph_node	0.9183	test	best
111	0.8227288454884472	multi-task	experiments/manuscript/_seed/single_task/08-01_12-42_st-pretrain_mt_full_26_e/candidates/exp_7	right_lungs	0.8227	test	best
112	0.8599227289860534	multi-task	experiments/manuscript/_seed/single_task/08-01_12-42_st-pretrain_mt_full_26_e/candidates/exp_1	paratracheal_lymph_node	0.8599	test	best
113	0.8711835657745948	multi-task	experiments/manuscript/_seed/single_task/08-01_12-42_st-pretrain_mt_full_26_e/candidates/exp_2	paratracheal_lymph_node	0.8712	test	best
114	0.8680738786279683	multi-task	experiments/manuscript/_seed/single_task/08-01_12-42_st-pretrain_mt_full_26_e/candidates/exp_0	paratracheal_lymph_node	0.8681	test	best
115	0.8360949854548716	multi-task	experiments/manuscript/_seed/single_task/08-01_12-42_st-pretrain_mt_full_26_e/candidates/exp_5	right_lungs	0.8361	test	best
116	0.829568900337037	multi-task	experiments/manuscript/_seed/single_task/08-01_12-42_st-pretrain_mt_full_26_e/candidates/exp_6	right_lungs	0.8296	test	best
117	0.9063947547683924	multi-task	experiments/manuscript/_seed/single_task/08-01_12-42_st-pretrain_mt_full_26_e/candidates/exp_15	axillary_lymph_node	0.9064	test	best
118	0.6800314288921316	multi-task	experiments/manuscript/_seed/single_task/08-01_12-42_st-pretrain_mt_full_26_e/candidates/exp_11	pelvic_skeleton	0.68	test	best
119	0.7675386279785847	multi-task	experiments/manuscript/_seed/single_task/08-01_12-42_st-pretrain_mt_full_26_e/candidates/exp_21	iliac_lymph_node	0.7675	test	best
120	0.817362526110748	multi-task	experiments/manuscript/_seed/single_task/08-01_12-42_st-pretrain_mt_full_26_e/candidates/exp_8	right_lungs	0.8174	test	best
121	0.6915254237288135	multi-task	experiments/manuscript/_seed/single_task/08-01_12-42_st-pretrain_mt_full_26_e/candidates/exp_13	pelvic_skeleton	0.6915	test	best
122	0.9134792234332425	multi-task	experiments/manuscript/_seed/single_task/08-01_12-42_st-pretrain_mt_full_26_e/candidates/exp_18	axillary_lymph_node	0.9135	test	best
123	0.837730870712401	multi-task	experiments/manuscript/_seed/single_task/08-01_12-42_st-pretrain_mt_full_26_e/candidates/exp_3	paratracheal_lymph_node	0.8377	test	best
124	0.6817375687507015	multi-task	experiments/manuscript/_seed/single_task/08-01_12-42_st-pretrain_mt_full_26_e/candidates/exp_14	pelvic_skeleton	0.6817	test	best
125	0.6696823436973847	multi-task	experiments/manuscript/_seed/single_task/08-01_12-42_st-pretrain_mt_full_26_e/candidates/exp_10	pelvic_skeleton	0.6697	test	best
126	0.7807706177702571	multi-task	experiments/manuscript/_seed/single_task/08-01_12-42_st-pretrain_mt_full_26_e/candidates/exp_22	iliac_lymph_node	0.7808	test	best
127	0.7381973285441689	multi-task	experiments/manuscript/_seed/single_task/08-01_12-42_st-pretrain_mt_full_26_e/candidates/exp_12	pelvic_skeleton	0.7382	test	best
128	0.7741684928846848	multi-task	experiments/manuscript/_seed/single_task/08-01_12-42_st-pretrain_mt_full_26_e/candidates/exp_23	iliac_lymph_node	0.7742	test	best
129	0.7685580737329746	multi-task	experiments/manuscript/_seed/single_task/08-01_12-42_st-pretrain_mt_full_26_e/candidates/exp_20	iliac_lymph_node	0.7686	test	best
130	0.8041422389726409	multi-task	experiments/manuscript/_seed/rare/08-16_13-45_st-rare_8-pretrain_mt-full_26/candidates/exp_31	celiac_lymph_node	0.8041	test	best
131	0.7181592039800995	multi-task	experiments/manuscript/_seed/rare/08-16_13-45_st-rare_8-pretrain_mt-full_26/candidates/exp_4	pancreas	0.7182	test	best
132	0.8009447191674663	multi-task	experiments/manuscript/_seed/rare/08-16_13-45_st-rare_8-pretrain_mt-full_26/candidates/exp_9	adrenal	0.8009	test	best
133	0.8303496649916248	multi-task	experiments/manuscript/_seed/rare/08-16_13-45_st-rare_8-pretrain_mt-full_26/candidates/exp_34	celiac_lymph_node	0.8303	test	best
134	0.9416666666666667	multi-task	experiments/manuscript/_seed/rare/08-16_13-45_st-rare_8-pretrain_mt-full_26/candidates/exp_24	kidney	0.9417	test	best
135	0.7571038453022363	multi-task	experiments/manuscript/_seed/rare/08-16_13-45_st-rare_8-pretrain_mt-full_26/candidates/exp_7	adrenal	0.7571	test	best
136	0.830223880597015	multi-task	experiments/manuscript/_seed/rare/08-16_13-45_st-rare_8-pretrain_mt-full_26/candidates/exp_1	pancreas	0.8302	test	best
137	0.8504975124378109	multi-task	experiments/manuscript/_seed/rare/08-16_13-45_st-rare_8-pretrain_mt-full_26/candidates/exp_2	pancreas	0.8505	test	best
138	0.8026119402985075	multi-task	experiments/manuscript/_seed/rare/08-16_13-45_st-rare_8-pretrain_mt-full_26/candidates/exp_0	pancreas	0.8026	test	best
139	0.7514576721529265	multi-task	experiments/manuscript/_seed/rare/08-16_13-45_st-rare_8-pretrain_mt-full_26/candidates/exp_5	adrenal	0.7515	test	best
140	0.7925492656284596	multi-task	experiments/manuscript/_seed/rare/08-16_13-45_st-rare_8-pretrain_mt-full_26/candidates/exp_6	adrenal	0.7925	test	best
141	0.8287269681742043	multi-task	experiments/manuscript/_seed/rare/08-16_13-45_st-rare_8-pretrain_mt-full_26/candidates/exp_32	celiac_lymph_node	0.8287	test	best
142	0.8191358024691358	multi-task	experiments/manuscript/_seed/rare/08-16_13-45_st-rare_8-pretrain_mt-full_26/candidates/exp_21	kidney	0.8191	test	best
143	0.7923832017123036	multi-task	experiments/manuscript/_seed/rare/08-16_13-45_st-rare_8-pretrain_mt-full_26/candidates/exp_8	adrenal	0.7924	test	best
144	0.7105721393034827	multi-task	experiments/manuscript/_seed/rare/08-16_13-45_st-rare_8-pretrain_mt-full_26/candidates/exp_3	pancreas	0.7106	test	best
145	0.6437046342825237	multi-task	experiments/manuscript/_seed/rare/08-16_13-45_st-rare_8-pretrain_mt-full_26/candidates/exp_30	celiac_lymph_node	0.6437	test	best
146	0.9311728395061728	multi-task	experiments/manuscript/_seed/rare/08-16_13-45_st-rare_8-pretrain_mt-full_26/candidates/exp_22	kidney	0.9312	test	best
147	0.9135802469135803	multi-task	experiments/manuscript/_seed/rare/08-16_13-45_st-rare_8-pretrain_mt-full_26/candidates/exp_23	kidney	0.9136	test	best
148	0.8891975308641975	multi-task	experiments/manuscript/_seed/rare/08-16_13-45_st-rare_8-pretrain_mt-full_26/candidates/exp_20	kidney	0.8892	test	best
149	0.7950167504187604	multi-task	experiments/manuscript/_seed/rare/08-16_13-45_st-rare_8-pretrain_mt-full_26/candidates/exp_33	celiac_lymph_node	0.795	test	best
150	0.8696431151567692	single-task	experiments/manuscript/_seed/single_task/08-27_15-39_st-no-pretrain_a2/candidates/exp_19	carinal_lymph_node	0.8696	test	best
151	0.7562805374592834	single-task	experiments/manuscript/_seed/single_task/08-27_15-39_st-no-pretrain_a2/candidates/exp_4	full	0.7563	test	best
152	0.8918441387108933	single-task	experiments/manuscript/_seed/single_task/08-27_15-39_st-no-pretrain_a2/candidates/exp_9	inguinal_lymph_node	0.8918	test	best
153	0.8972113856379136	single-task	experiments/manuscript/_seed/single_task/08-27_15-39_st-no-pretrain_a2/candidates/exp_16	carinal_lymph_node	0.8972	test	best
154	0.7549869030828128	single-task	experiments/manuscript/_seed/single_task/08-27_15-39_st-no-pretrain_a2/candidates/exp_24	cervical_lymph_node	0.755	test	best
155	0.9019216876173963	single-task	experiments/manuscript/_seed/single_task/08-27_15-39_st-no-pretrain_a2/candidates/exp_17	carinal_lymph_node	0.9019	test	best
156	0.8991236336223144	single-task	experiments/manuscript/_seed/single_task/08-27_15-39_st-no-pretrain_a2/candidates/exp_7	inguinal_lymph_node	0.8991	test	best
157	0.7874592833876222	single-task	experiments/manuscript/_seed/single_task/08-27_15-39_st-no-pretrain_a2/candidates/exp_1	full	0.7875	test	best
158	0.6803745928338762	single-task	experiments/manuscript/_seed/single_task/08-27_15-39_st-no-pretrain_a2/candidates/exp_2	full	0.6804	test	best
159	0.7901364006514658	single-task	experiments/manuscript/_seed/single_task/08-27_15-39_st-no-pretrain_a2/candidates/exp_0	full	0.7901	test	best
160	0.9036409253675084	single-task	experiments/manuscript/_seed/single_task/08-27_15-39_st-no-pretrain_a2/candidates/exp_5	inguinal_lymph_node	0.9036	test	best
161	0.8995535714285714	single-task	experiments/manuscript/_seed/single_task/08-27_15-39_st-no-pretrain_a2/candidates/exp_6	inguinal_lymph_node	0.8996	test	best
162	0.8890622742378269	single-task	experiments/manuscript/_seed/single_task/08-27_15-39_st-no-pretrain_a2/candidates/exp_15	carinal_lymph_node	0.8891	test	best
163	0.7955251818888183	single-task	experiments/manuscript/_seed/single_task/08-27_15-39_st-no-pretrain_a2/candidates/exp_11	left_lungs	0.7955	test	best
164	0.6778057626435623	single-task	experiments/manuscript/_seed/single_task/08-27_15-39_st-no-pretrain_a2/candidates/exp_21	cervical_lymph_node	0.6778	test	best
165	0.9067565020731247	single-task	experiments/manuscript/_seed/single_task/08-27_15-39_st-no-pretrain_a2/candidates/exp_8	inguinal_lymph_node	0.9068	test	best
166	0.8751783569965388	single-task	experiments/manuscript/_seed/single_task/08-27_15-39_st-no-pretrain_a2/candidates/exp_13	left_lungs	0.8752	test	best
167	0.8608582574772431	single-task	experiments/manuscript/_seed/single_task/08-27_15-39_st-no-pretrain_a2/candidates/exp_18	carinal_lymph_node	0.8609	test	best
168	0.7430048859934854	single-task	experiments/manuscript/_seed/single_task/08-27_15-39_st-no-pretrain_a2/candidates/exp_3	full	0.743	test	best
169	0.8222222222222222	single-task	experiments/manuscript/_seed/single_task/08-27_15-39_st-no-pretrain_a2/candidates/exp_14	left_lungs	0.8222	test	best
170	0.8063572790845517	single-task	experiments/manuscript/_seed/single_task/08-27_15-39_st-no-pretrain_a2/candidates/exp_10	left_lungs	0.8064	test	best
171	0.690509772315132	single-task	experiments/manuscript/_seed/single_task/08-27_15-39_st-no-pretrain_a2/candidates/exp_22	cervical_lymph_node	0.6905	test	best
172	0.49379105742742113	single-task	experiments/manuscript/_seed/single_task/08-27_15-39_st-no-pretrain_a2/candidates/exp_12	left_lungs	0.4938	test	best
173	0.4655786150849621	single-task	experiments/manuscript/_seed/single_task/08-27_15-39_st-no-pretrain_a2/candidates/exp_23	cervical_lymph_node	0.4656	test	best
174	0.784579219558063	single-task	experiments/manuscript/_seed/single_task/08-27_15-39_st-no-pretrain_a2/candidates/exp_20	cervical_lymph_node	0.7846	test	best
175	0.7033306687982948	single-task	experiments/manuscript/_seed/single_task/08-27_15-40_st-no-pretrain_b2/candidates/exp_19	skeleton	0.7033	test	best
176	0.8739892678623935	single-task	experiments/manuscript/_seed/single_task/08-27_15-40_st-no-pretrain_b2/candidates/exp_27	chest	0.874	test	best
177	0.8867622251750491	single-task	experiments/manuscript/_seed/single_task/08-27_15-40_st-no-pretrain_b2/candidates/exp_4	thoracic_lymph_node	0.8868	test	best
178	0.7986193819344325	single-task	experiments/manuscript/_seed/single_task/08-27_15-40_st-no-pretrain_b2/candidates/exp_9	neck	0.7986	test	best
179	0.7105089261923796	single-task	experiments/manuscript/_seed/single_task/08-27_15-40_st-no-pretrain_b2/candidates/exp_16	skeleton	0.7105	test	best
180	0.8623796309908851	single-task	experiments/manuscript/_seed/single_task/08-27_15-40_st-no-pretrain_b2/candidates/exp_29	chest	0.8624	test	best
181	0.7465005599104143	single-task	experiments/manuscript/_seed/single_task/08-27_15-40_st-no-pretrain_b2/candidates/exp_24	head_neck	0.7465	test	best
182	0.7050679456434852	single-task	experiments/manuscript/_seed/single_task/08-27_15-40_st-no-pretrain_b2/candidates/exp_17	skeleton	0.7051	test	best
183	0.8038064940763493	single-task	experiments/manuscript/_seed/single_task/08-27_15-40_st-no-pretrain_b2/candidates/exp_7	neck	0.8038	test	best
184	0.8832753762498469	single-task	experiments/manuscript/_seed/single_task/08-27_15-40_st-no-pretrain_b2/candidates/exp_1	thoracic_lymph_node	0.8833	test	best
185	0.8871109100675696	single-task	experiments/manuscript/_seed/single_task/08-27_15-40_st-no-pretrain_b2/candidates/exp_2	thoracic_lymph_node	0.8871	test	best
186	0.8675986919604572	single-task	experiments/manuscript/_seed/single_task/08-27_15-40_st-no-pretrain_b2/candidates/exp_0	thoracic_lymph_node	0.8676	test	best
187	0.8091973296558641	single-task	experiments/manuscript/_seed/single_task/08-27_15-40_st-no-pretrain_b2/candidates/exp_5	neck	0.8092	test	best
188	0.7966605027267599	single-task	experiments/manuscript/_seed/single_task/08-27_15-40_st-no-pretrain_b2/candidates/exp_6	neck	0.7967	test	best
189	0.7497575273114843	single-task	experiments/manuscript/_seed/single_task/08-27_15-40_st-no-pretrain_b2/candidates/exp_15	skeleton	0.7498	test	best
190	0.7704985390796202	single-task	experiments/manuscript/_seed/single_task/08-27_15-40_st-no-pretrain_b2/candidates/exp_11	abdomen	0.7705	test	best
191	0.7754192662507332	single-task	experiments/manuscript/_seed/single_task/08-27_15-40_st-no-pretrain_b2/candidates/exp_21	head_neck	0.7754	test	best
192	0.8768775115162206	single-task	experiments/manuscript/_seed/single_task/08-27_15-40_st-no-pretrain_b2/candidates/exp_28	chest	0.8769	test	best
193	0.7830541277502663	single-task	experiments/manuscript/_seed/single_task/08-27_15-40_st-no-pretrain_b2/candidates/exp_8	neck	0.7831	test	best
194	0.8533320469469763	single-task	experiments/manuscript/_seed/single_task/08-27_15-40_st-no-pretrain_b2/candidates/exp_25	chest	0.8533	test	best
195	0.7866143170197224	single-task	experiments/manuscript/_seed/single_task/08-27_15-40_st-no-pretrain_b2/candidates/exp_13	abdomen	0.7866	test	best
196	0.7257660538236078	single-task	experiments/manuscript/_seed/single_task/08-27_15-40_st-no-pretrain_b2/candidates/exp_18	skeleton	0.7258	test	best
197	0.8814659843751473	single-task	experiments/manuscript/_seed/single_task/08-27_15-40_st-no-pretrain_b2/candidates/exp_3	thoracic_lymph_node	0.8815	test	best
198	0.881156277565422	single-task	experiments/manuscript/_seed/single_task/08-27_15-40_st-no-pretrain_b2/candidates/exp_26	chest	0.8812	test	best
199	0.7977766617969322	single-task	experiments/manuscript/_seed/single_task/08-27_15-40_st-no-pretrain_b2/candidates/exp_14	abdomen	0.7978	test	best
200	0.7379550158266375	single-task	experiments/manuscript/_seed/single_task/08-27_15-40_st-no-pretrain_b2/candidates/exp_10	abdomen	0.738	test	best
201	0.7622913667146589	single-task	experiments/manuscript/_seed/single_task/08-27_15-40_st-no-pretrain_b2/candidates/exp_22	head_neck	0.7623	test	best
202	0.7626765278792307	single-task	experiments/manuscript/_seed/single_task/08-27_15-40_st-no-pretrain_b2/candidates/exp_12	abdomen	0.7627	test	best
203	0.7117194582200181	single-task	experiments/manuscript/_seed/single_task/08-27_15-40_st-no-pretrain_b2/candidates/exp_23	head_neck	0.7117	test	best
204	0.7665773476243801	single-task	experiments/manuscript/_seed/single_task/08-27_15-40_st-no-pretrain_b2/candidates/exp_20	head_neck	0.7666	test	best
205	0.9067460317460319	single-task	experiments/manuscript/_seed/single_task/08-01_11-37_st-no-retrain_c/candidates/exp_19	lungs	0.9067	test	best
206	0.9079402330134837	single-task	experiments/manuscript/_seed/single_task/08-01_11-37_st-no-retrain_c/candidates/exp_4	hilar_lymph_node	0.9079	test	best
207	0.7740245458144548	single-task	experiments/manuscript/_seed/single_task/08-01_11-37_st-no-retrain_c/candidates/exp_9	pelvis	0.774	test	best
208	0.9060472739820565	single-task	experiments/manuscript/_seed/single_task/08-01_11-37_st-no-retrain_c/candidates/exp_16	lungs	0.906	test	best
209	0.6155148061562439	single-task	experiments/manuscript/_seed/single_task/08-01_11-37_st-no-retrain_c/candidates/exp_24	head	0.6155	test	best
210	0.8982315389924085	single-task	experiments/manuscript/_seed/single_task/08-01_11-37_st-no-retrain_c/candidates/exp_17	lungs	0.8982	test	best
211	0.7828267276646286	single-task	experiments/manuscript/_seed/single_task/08-01_11-37_st-no-retrain_c/candidates/exp_7	pelvis	0.7828	test	best
212	0.9045866718509159	single-task	experiments/manuscript/_seed/single_task/08-01_11-37_st-no-retrain_c/candidates/exp_1	hilar_lymph_node	0.9046	test	best
213	0.8687149889662196	single-task	experiments/manuscript/_seed/single_task/08-01_11-37_st-no-retrain_c/candidates/exp_2	hilar_lymph_node	0.8687	test	best
214	0.9287836918334189	single-task	experiments/manuscript/_seed/single_task/08-01_11-37_st-no-retrain_c/candidates/exp_0	hilar_lymph_node	0.9288	test	best
215	0.7692341529934457	single-task	experiments/manuscript/_seed/single_task/08-01_11-37_st-no-retrain_c/candidates/exp_5	pelvis	0.7692	test	best
216	0.8038578278273875	single-task	experiments/manuscript/_seed/single_task/08-01_11-37_st-no-retrain_c/candidates/exp_6	pelvis	0.8039	test	best
217	0.9078243616287094	single-task	experiments/manuscript/_seed/single_task/08-01_11-37_st-no-retrain_c/candidates/exp_15	lungs	0.9078	test	best
218	0.72114614357605	single-task	experiments/manuscript/_seed/single_task/08-01_11-37_st-no-retrain_c/candidates/exp_11	spine	0.7211	test	best
219	0.7606053964543151	single-task	experiments/manuscript/_seed/single_task/08-01_11-37_st-no-retrain_c/candidates/exp_21	head	0.7606	test	best
220	0.7955043329081071	single-task	experiments/manuscript/_seed/single_task/08-01_11-37_st-no-retrain_c/candidates/exp_8	pelvis	0.7955	test	best
221	0.7259525521207765	single-task	experiments/manuscript/_seed/single_task/08-01_11-37_st-no-retrain_c/candidates/exp_13	spine	0.726	test	best
222	0.9056892684610076	single-task	experiments/manuscript/_seed/single_task/08-01_11-37_st-no-retrain_c/candidates/exp_18	lungs	0.9057	test	best
223	0.9080027217307987	single-task	experiments/manuscript/_seed/single_task/08-01_11-37_st-no-retrain_c/candidates/exp_3	hilar_lymph_node	0.908	test	best
224	0.7709356064496251	single-task	experiments/manuscript/_seed/single_task/08-01_11-37_st-no-retrain_c/candidates/exp_14	spine	0.7709	test	best
225	0.7632741090685016	single-task	experiments/manuscript/_seed/single_task/08-01_11-37_st-no-retrain_c/candidates/exp_10	spine	0.7633	test	best
226	0.7114260666277031	single-task	experiments/manuscript/_seed/single_task/08-01_11-37_st-no-retrain_c/candidates/exp_22	head	0.7114	test	best
227	0.7266919995891958	single-task	experiments/manuscript/_seed/single_task/08-01_11-37_st-no-retrain_c/candidates/exp_12	spine	0.7267	test	best
228	0.702525326319891	single-task	experiments/manuscript/_seed/single_task/08-01_11-37_st-no-retrain_c/candidates/exp_23	head	0.7025	test	best
229	0.7294832456653029	single-task	experiments/manuscript/_seed/single_task/08-01_11-37_st-no-retrain_c/candidates/exp_20	head	0.7295	test	best
230	0.8896021787763837	single-task	experiments/manuscript/_seed/single_task/08-01_11-37_st-no-retrain_d/candidates/exp_19	liver	0.8896	test	best
231	0.8766408919259125	single-task	experiments/manuscript/_seed/single_task/08-01_11-37_st-no-retrain_d/candidates/exp_4	supraclavicular_lymph_node	0.8766	test	best
232	0.8276116998085417	single-task	experiments/manuscript/_seed/single_task/08-01_11-37_st-no-retrain_d/candidates/exp_9	retroperitoneal_lymph_node	0.8276	test	best
233	0.8748176247446746	single-task	experiments/manuscript/_seed/single_task/08-01_11-37_st-no-retrain_d/candidates/exp_16	liver	0.8748	test	best
234	0.8009715380405035	single-task	experiments/manuscript/_seed/single_task/08-01_11-37_st-no-retrain_d/candidates/exp_24	abdominal_lymph_node	0.801	test	best
235	0.8879097364069644	single-task	experiments/manuscript/_seed/single_task/08-01_11-37_st-no-retrain_d/candidates/exp_17	liver	0.8879	test	best
236	0.8320664227626865	single-task	experiments/manuscript/_seed/single_task/08-01_11-37_st-no-retrain_d/candidates/exp_7	retroperitoneal_lymph_node	0.8321	test	best
237	0.867230114487802	single-task	experiments/manuscript/_seed/single_task/08-01_11-37_st-no-retrain_d/candidates/exp_1	supraclavicular_lymph_node	0.8672	test	best
238	0.8507862294950947	single-task	experiments/manuscript/_seed/single_task/08-01_11-37_st-no-retrain_d/candidates/exp_2	supraclavicular_lymph_node	0.8508	test	best
239	0.8269296089831965	single-task	experiments/manuscript/_seed/single_task/08-01_11-37_st-no-retrain_d/candidates/exp_0	supraclavicular_lymph_node	0.8269	test	best
240	0.8417720319223552	single-task	experiments/manuscript/_seed/single_task/08-01_11-37_st-no-retrain_d/candidates/exp_5	retroperitoneal_lymph_node	0.8418	test	best
241	0.8208253559039296	single-task	experiments/manuscript/_seed/single_task/08-01_11-37_st-no-retrain_d/candidates/exp_6	retroperitoneal_lymph_node	0.8208	test	best
242	0.8741951172064975	single-task	experiments/manuscript/_seed/single_task/08-01_11-37_st-no-retrain_d/candidates/exp_15	liver	0.8742	test	best
243	0.7591571026990468	single-task	experiments/manuscript/_seed/single_task/08-01_11-37_st-no-retrain_d/candidates/exp_11	mouth	0.7592	test	best
244	0.7881089217296114	single-task	experiments/manuscript/_seed/single_task/08-01_11-37_st-no-retrain_d/candidates/exp_21	abdominal_lymph_node	0.7881	test	best
245	0.8090535135442534	single-task	experiments/manuscript/_seed/single_task/08-01_11-37_st-no-retrain_d/candidates/exp_8	retroperitoneal_lymph_node	0.8091	test	best
246	0.7549510705302982	single-task	experiments/manuscript/_seed/single_task/08-01_11-37_st-no-retrain_d/candidates/exp_13	mouth	0.755	test	best
247	0.8802451123431573	single-task	experiments/manuscript/_seed/single_task/08-01_11-37_st-no-retrain_d/candidates/exp_18	liver	0.8802	test	best
248	0.8387979779815781	single-task	experiments/manuscript/_seed/single_task/08-01_11-37_st-no-retrain_d/candidates/exp_3	supraclavicular_lymph_node	0.8388	test	best
249	0.7756853296134255	single-task	experiments/manuscript/_seed/single_task/08-01_11-37_st-no-retrain_d/candidates/exp_14	mouth	0.7757	test	best
250	0.6832160294210894	single-task	experiments/manuscript/_seed/single_task/08-01_11-37_st-no-retrain_d/candidates/exp_10	mouth	0.6832	test	best
251	0.7959998175515417	single-task	experiments/manuscript/_seed/single_task/08-01_11-37_st-no-retrain_d/candidates/exp_22	abdominal_lymph_node	0.796	test	best
252	0.7391203263373702	single-task	experiments/manuscript/_seed/single_task/08-01_11-37_st-no-retrain_d/candidates/exp_12	mouth	0.7391	test	best
253	0.8016101076445905	single-task	experiments/manuscript/_seed/single_task/08-01_11-37_st-no-retrain_d/candidates/exp_23	abdominal_lymph_node	0.8016	test	best
254	0.816662105455209	single-task	experiments/manuscript/_seed/single_task/08-01_11-37_st-no-retrain_d/candidates/exp_20	abdominal_lymph_node	0.8167	test	best
255	0.8256926121372032	single-task	experiments/manuscript/_seed/single_task/08-01_11-37_st-no-retrain_e/candidates/exp_4	paratracheal_lymph_node	0.8257	test	best
256	0.8433995873540682	single-task	experiments/manuscript/_seed/single_task/08-01_11-37_st-no-retrain_e/candidates/exp_9	right_lungs	0.8434	test	best
257	0.838363256570938	single-task	experiments/manuscript/_seed/single_task/08-01_11-37_st-no-retrain_e/candidates/exp_7	right_lungs	0.8384	test	best
258	0.7854787033546928	single-task	experiments/manuscript/_seed/single_task/08-01_11-37_st-no-retrain_e/candidates/exp_1	paratracheal_lymph_node	0.7855	test	best
259	0.8056916698077647	single-task	experiments/manuscript/_seed/single_task/08-01_11-37_st-no-retrain_e/candidates/exp_2	paratracheal_lymph_node	0.8057	test	best
260	0.8137485865058425	single-task	experiments/manuscript/_seed/single_task/08-01_11-37_st-no-retrain_e/candidates/exp_0	paratracheal_lymph_node	0.8137	test	best
261	0.8036728050952802	single-task	experiments/manuscript/_seed/single_task/08-01_11-37_st-no-retrain_e/candidates/exp_5	right_lungs	0.8037	test	best
262	0.839285943126626	single-task	experiments/manuscript/_seed/single_task/08-01_11-37_st-no-retrain_e/candidates/exp_6	right_lungs	0.8393	test	best
263	0.7115276686496801	single-task	experiments/manuscript/_seed/single_task/08-01_11-37_st-no-retrain_e/candidates/exp_11	pelvic_skeleton	0.7115	test	best
264	0.8041213332820729	single-task	experiments/manuscript/_seed/single_task/08-01_11-37_st-no-retrain_e/candidates/exp_8	right_lungs	0.8041	test	best
265	0.7142664721068582	single-task	experiments/manuscript/_seed/single_task/08-01_11-37_st-no-retrain_e/candidates/exp_13	pelvic_skeleton	0.7143	test	best
266	0.8360817941952506	single-task	experiments/manuscript/_seed/single_task/08-01_11-37_st-no-retrain_e/candidates/exp_3	paratracheal_lymph_node	0.8361	test	best
267	0.7226175777303849	single-task	experiments/manuscript/_seed/single_task/08-01_11-37_st-no-retrain_e/candidates/exp_14	pelvic_skeleton	0.7226	test	best
268	0.7403524525760468	single-task	experiments/manuscript/_seed/single_task/08-01_11-37_st-no-retrain_e/candidates/exp_10	pelvic_skeleton	0.7404	test	best
269	0.6630598271410932	single-task	experiments/manuscript/_seed/single_task/08-01_11-37_st-no-retrain_e/candidates/exp_12	pelvic_skeleton	0.6631	test	best
270	0.8969175749318801	single-task	experiments/manuscript/_seed/single_task/08-01_11-37_st-no-retrain_f/candidates/exp_4	axillary_lymph_node	0.8969	test	best
271	0.5981580626369662	single-task	experiments/manuscript/_seed/single_task/08-01_11-37_st-no-retrain_f/candidates/exp_9	iliac_lymph_node	0.5982	test	best
272	0.6811839440761187	single-task	experiments/manuscript/_seed/single_task/08-01_11-37_st-no-retrain_f/candidates/exp_7	iliac_lymph_node	0.6812	test	best
273	0.9064373297002724	single-task	experiments/manuscript/_seed/single_task/08-01_11-37_st-no-retrain_f/candidates/exp_1	axillary_lymph_node	0.9064	test	best
274	0.8683753405994551	single-task	experiments/manuscript/_seed/single_task/08-01_11-37_st-no-retrain_f/candidates/exp_2	axillary_lymph_node	0.8684	test	best
275	0.8776226158038147	single-task	experiments/manuscript/_seed/single_task/08-01_11-37_st-no-retrain_f/candidates/exp_0	axillary_lymph_node	0.8776	test	best
276	0.7156370495714166	single-task	experiments/manuscript/_seed/single_task/08-01_11-37_st-no-retrain_f/candidates/exp_5	iliac_lymph_node	0.7156	test	best
277	0.7041526810729841	single-task	experiments/manuscript/_seed/single_task/08-01_11-37_st-no-retrain_f/candidates/exp_6	iliac_lymph_node	0.7042	test	best
278	0.6749355044522733	single-task	experiments/manuscript/_seed/single_task/08-01_11-37_st-no-retrain_f/candidates/exp_8	iliac_lymph_node	0.6749	test	best
279	0.9090599455040872	single-task	experiments/manuscript/_seed/single_task/08-01_11-37_st-no-retrain_f/candidates/exp_3	axillary_lymph_node	0.9091	test	best
280	0.5082705192629815	single-task	experiments/manuscript/_seed/rare/08-16_13-39_st-rare_8-no_pretrain/candidates/exp_31	celiac_lymph_node	0.5083	test	best
281	0.6097014925373134	single-task	experiments/manuscript/_seed/rare/08-16_13-39_st-rare_8-no_pretrain/candidates/exp_4	pancreas	0.6097	test	best
282	0.6807882500553546	single-task	experiments/manuscript/_seed/rare/08-16_13-39_st-rare_8-no_pretrain/candidates/exp_9	adrenal	0.6808	test	best
283	0.37791387493020656	single-task	experiments/manuscript/_seed/rare/08-16_13-39_st-rare_8-no_pretrain/candidates/exp_34	celiac_lymph_node	0.3779	test	best
284	0.6527777777777778	single-task	experiments/manuscript/_seed/rare/08-16_13-39_st-rare_8-no_pretrain/candidates/exp_24	kidney	0.6528	test	best
285	0.6207100154992988	single-task	experiments/manuscript/_seed/rare/08-16_13-39_st-rare_8-no_pretrain/candidates/exp_7	adrenal	0.6207	test	best
286	0.6172885572139304	single-task	experiments/manuscript/_seed/rare/08-16_13-39_st-rare_8-no_pretrain/candidates/exp_1	pancreas	0.6173	test	best
287	0.46194029850746265	single-task	experiments/manuscript/_seed/rare/08-16_13-39_st-rare_8-no_pretrain/candidates/exp_2	pancreas	0.4619	test	best
288	0.5206467661691543	single-task	experiments/manuscript/_seed/rare/08-16_13-39_st-rare_8-no_pretrain/candidates/exp_0	pancreas	0.5206	test	best
289	0.43811351391246584	single-task	experiments/manuscript/_seed/rare/08-16_13-39_st-rare_8-no_pretrain/candidates/exp_5	adrenal	0.4381	test	best
290	0.6525942874012842	single-task	experiments/manuscript/_seed/rare/08-16_13-39_st-rare_8-no_pretrain/candidates/exp_6	adrenal	0.6526	test	best
291	0.46780778894472363	single-task	experiments/manuscript/_seed/rare/08-16_13-39_st-rare_8-no_pretrain/candidates/exp_32	celiac_lymph_node	0.4678	test	best
292	0.6354938271604939	single-task	experiments/manuscript/_seed/rare/08-16_13-39_st-rare_8-no_pretrain/candidates/exp_21	kidney	0.6355	test	best
293	0.5056461731493099	single-task	experiments/manuscript/_seed/rare/08-16_13-39_st-rare_8-no_pretrain/candidates/exp_8	adrenal	0.5056	test	best
294	0.5873134328358209	single-task	experiments/manuscript/_seed/rare/08-16_13-39_st-rare_8-no_pretrain/candidates/exp_3	pancreas	0.5873	test	best
295	0.6111111111111112	single-task	experiments/manuscript/_seed/rare/08-16_13-39_st-rare_8-no_pretrain/candidates/exp_30	celiac_lymph_node	0.6111	test	best
296	0.5385802469135803	single-task	experiments/manuscript/_seed/rare/08-16_13-39_st-rare_8-no_pretrain/candidates/exp_22	kidney	0.5386	test	best
297	0.6277777777777778	single-task	experiments/manuscript/_seed/rare/08-16_13-39_st-rare_8-no_pretrain/candidates/exp_23	kidney	0.6278	test	best
298	0.7222222222222222	single-task	experiments/manuscript/_seed/rare/08-16_13-39_st-rare_8-no_pretrain/candidates/exp_20	kidney	0.7222	test	best
299	0.5439000558347292	single-task	experiments/manuscript/_seed/rare/08-16_13-39_st-rare_8-no_pretrain/candidates/exp_33	celiac_lymph_node	0.5439	test	best
