# Supplementary material for: Multi-task weak supervision enables anatomically-resolved abnormality detection in whole-body FDG-PET/CT
Source: Nat Commun. 2021 Mar 25;12:1880. doi: 10.1038/s41467-021-22018-1 (PMC7994797; doi:10.1038/s41467-021-22018-1)
Supplement: Supplementary file 4 — Source Data [file 41467_2021_22018_MOESM4_ESM.zip › source_data/fig_4a/class_balance.csv]

	region	positives
0	full	0.8572294267361532
1	lymph_node	0.6090170888377167
2	chest	0.5369046176221064
3	head_neck	0.47897224578838926
4	abdomen_pelvis	0.4555811416797964
5	skeleton	0.3895285419949097
6	abdomen	0.3754696400436311
7	neck	0.32383953460186643
8	thoracic_lymph_node	0.3072354866076839
9	head	0.28202642103987396
10	lungs	0.24942431220458125
11	spine	0.21985213913465035
12	pelvis	0.2196097442734214
13	hilar_lymph_node	0.17464549751545266
14	abdominal_lymph_node	0.1306508302023997
15	liver	0.1268937098533511
16	cervical_spine	0.12337898436553145
17	mouth	0.11877348200218156
18	retroperitoneal_lymph_node	0.11453157193067506
19	supraclavicular_lymph_node	0.11041085928978306
20	iliac_lymph_node	0.10944127984486729
21	axillary_lymph_node	0.10204823657738456
22	pelvic_skeleton	0.10010907768755302
23	right_lungs	0.09586716761604654
24	right_hilar_lymph_node	0.09538237789358865
25	paratracheal_lymph_node	0.09320082414252819
26	cervical_lymph_node	0.09077687553023876
27	carinal_lymph_node	0.0884741243485638
28	left_lungs	0.08798933462610593
29	inguinal_lymph_node	0.08629257059750334
30	brain	0.08386862198521391
31	left_hilar_lymph_node	0.07320324809114047
32	rib	0.06787056114410374
33	thyroid	0.06338625621136831
34	paraaortic_lymph_node	0.06205308447460914
35	mesenteric_lymph_node	0.05817476669494607
36	extremities	0.05708398981941583
37	large_bowel	0.053811659192825115
38	left_axillary_lymph_node	0.05102411828869228
39	breast	0.047872985092716036
40	prevascular_lymph_node	0.047751787662101565
41	small_bowel	0.047751787662101565
42	splenic_lymph_node	0.047630590231487094
43	axilla	0.046782208217185796
44	left_supraclavicular_lymph_node	0.0459338262028845
45	sacrum	0.0421767058538359
46	right_axillary_lymph_node	0.04120712640892013
47	pharynx	0.04084353411707672
48	femur	0.04035874439461883
49	lower_extremities	0.04035874439461883
50	right_supraclavicular_lymph_node	0.04023754696400436
51	right_inguinal_lymph_node	0.03987395467216095
52	aortocaval_lymph_node	0.039389164949703064
53	left_inguinal_lymph_node	0.03817719064355836
54	colon	0.036601624045570234
55	tonsils	0.03502605744758211
56	tongue	0.031753726820991396
57	pancreas	0.03102654223730457
58	thoracic_spine	0.03102654223730457
59	adrenal	0.03017816022300327
60	right_cervical_lymph_node	0.0300569627923888
61	esophagus	0.02993576536177433
62	left_cervical_lymph_node	0.028844988486244092
63	kidney	0.02860259362501515
64	parotid	0.028360198763786208
65	stomach	0.027875409041328323
66	left_axilla	0.02605744758211126
67	nasal	0.02520906556780996
68	right_liver	0.02520906556780996
69	humerus	0.02375469640043631
70	upper_extremities	0.02375469640043631
71	heart	0.022179129802448187
72	sternum	0.021330747788146892
73	left_breast	0.02120955035753242
74	right_breast	0.020239970912616652
75	rectum	0.019633983759544296
76	right_axilla	0.01854320688401406
77	mammary_lymph_node	0.018300812022785117
78	left_kidney	0.014907283965579929
79	left_liver	0.014907283965579929
80	lumbar_spine	0.014180099381893104
81	peritoneum	0.013331717367591808
82	gastrohepatic_lymph_node	0.011877348200218156
83	celiac_lymph_node	0.010544176463458975
84	bladder	0.009211004726699794
85	right_kidney	0.00872621500424191
86	diaphragm	0.008605017573627438
87	skull	0.006665858683795904
88	gallbladder	0.006544661253181433
89	larynx	0.005817476669494607
90	trachea	0.004726699793964368
91	ear	0.004484304932735426
92	left_ear	0.0004847897224578839
93	right_ear	0.0003635922918434129
94	portohepatis_lymph_node	0.0
