# Supplementary material for: Multi-task weak supervision enables anatomically-resolved abnormality detection in whole-body FDG-PET/CT
Source: Nat Commun. 2021 Mar 25;12:1880. doi: 10.1038/s41467-021-22018-1 (PMC7994797; doi:10.1038/s41467-021-22018-1)
Supplement: Supplementary file 4 — Source Data [file 41467_2021_22018_MOESM4_ESM.zip › source_data/fig_4d/data.csv]

	roc_auc	name	exeriment_dir	task	roc_auc_label	split	epoch
0	0.7911605937921729	pretrain	experiments/manuscript/mortality/_reb/mt_pretrain/binary_90/candidates/exp_4	mortality	0.7912	valid	best
1	0.821187584345479	pretrain	experiments/manuscript/mortality/_reb/mt_pretrain/binary_90/candidates/exp_1	mortality	0.8212	valid	best
2	0.7503373819163293	pretrain	experiments/manuscript/mortality/_reb/mt_pretrain/binary_90/candidates/exp_2	mortality	0.7503	valid	best
3	0.8184885290148447	pretrain	experiments/manuscript/mortality/_reb/mt_pretrain/binary_90/candidates/exp_0	mortality	0.8185	valid	best
4	0.8009446693657221	pretrain	experiments/manuscript/mortality/_reb/mt_pretrain/binary_90/candidates/exp_3	mortality	0.8009	valid	best
5	0.7489742420788694	pretrain	experiments/manuscript/mortality/_reb/mt_pretrain/20-11-07_12-07_binary_365/candidates/exp_4	mortality	0.749	valid	best
6	0.7182584909961249	pretrain	experiments/manuscript/mortality/_reb/mt_pretrain/20-11-07_12-07_binary_365/candidates/exp_1	mortality	0.7183	valid	best
7	0.667939366309551	pretrain	experiments/manuscript/mortality/_reb/mt_pretrain/20-11-07_12-07_binary_365/candidates/exp_2	mortality	0.6679	valid	best
8	0.721905630271256	pretrain	experiments/manuscript/mortality/_reb/mt_pretrain/20-11-07_12-07_binary_365/candidates/exp_0	mortality	0.7219	valid	best
9	0.7473786186459995	pretrain	experiments/manuscript/mortality/_reb/mt_pretrain/20-11-07_12-07_binary_365/candidates/exp_3	mortality	0.7474	valid	best
10	0.8405172413793103	pretrain	experiments/manuscript/mortality/_reb/mt_pretrain/20-11-07_12-05_binary_45/candidates/exp_4	mortality	0.8405	valid	best
11	0.8935344827586207	pretrain	experiments/manuscript/mortality/_reb/mt_pretrain/20-11-07_12-05_binary_45/candidates/exp_1	mortality	0.8935	valid	best
12	0.8663793103448276	pretrain	experiments/manuscript/mortality/_reb/mt_pretrain/20-11-07_12-05_binary_45/candidates/exp_2	mortality	0.8664	valid	best
13	0.9418103448275863	pretrain	experiments/manuscript/mortality/_reb/mt_pretrain/20-11-07_12-05_binary_45/candidates/exp_0	mortality	0.9418	valid	best
14	0.9521551724137931	pretrain	experiments/manuscript/mortality/_reb/mt_pretrain/20-11-07_12-05_binary_45/candidates/exp_3	mortality	0.9522	valid	best
15	0.8089492207139266	pretrain	experiments/manuscript/mortality/_reb/mt_pretrain/20-11-05_23-46_binary_180/candidates/exp_4	mortality	0.8089	valid	best
16	0.8169096698508462	pretrain	experiments/manuscript/mortality/_reb/mt_pretrain/20-11-05_23-46_binary_180/candidates/exp_1	mortality	0.8169	valid	best
17	0.7592592592592592	pretrain	experiments/manuscript/mortality/_reb/mt_pretrain/20-11-05_23-46_binary_180/candidates/exp_2	mortality	0.7593	valid	best
18	0.801659125188537	pretrain	experiments/manuscript/mortality/_reb/mt_pretrain/20-11-05_23-46_binary_180/candidates/exp_0	mortality	0.8017	valid	best
19	0.7667169431875314	pretrain	experiments/manuscript/mortality/_reb/mt_pretrain/20-11-05_23-46_binary_180/candidates/exp_3	mortality	0.7667	valid	best
