# Supplementary material for: Multi-task weak supervision enables anatomically-resolved abnormality detection in whole-body FDG-PET/CT
Source: Nat Commun. 2021 Mar 25;12:1880. doi: 10.1038/s41467-021-22018-1 (PMC7994797; doi:10.1038/s41467-021-22018-1)
Supplement: Supplementary file 4 — Source Data [file 41467_2021_22018_MOESM4_ESM.zip › source_data/fig_4d/pvalue.csv]

pvalue	task	name_1	name_2	mean_1	lower_1	upper_1	mean_2	lower_2	upper_2	metric
0.0031	mortality	mt	st_kinetics	0.758621288418128	0.7352839034554608	0.7811946518492792	0.6652977947560341	0.6439572842507382	0.6902954071887482	roc_auc
0.0077	mortality	mt	st_summary	0.758621288418128	0.7352839034554608	0.7811946518492793	0.6625195346414309	0.6240710192741797	0.6952595936794583	roc_auc
0.9961	mortality	st_kinetics	mt	0.6652977947560341	0.6439572842507382	0.6924031949991319	0.758621288418128	0.7352839034554608	0.7811946518492792	roc_auc
0.4535	mortality	st_kinetics	st_summary	0.6652977947560341	0.6439572842507382	0.6902413613474564	0.6625195346414309	0.6240710192741799	0.6952595936794584	roc_auc
0.9918	mortality	st_summary	mt	0.6625195346414309	0.6240710192741797	0.6952595936794583	0.758621288418128	0.7360479249869767	0.7811946518492792	roc_auc
0.5445	mortality	st_summary	st_kinetics	0.6625195346414309	0.6240710192741797	0.6952595936794583	0.6652977947560341	0.6439572842507382	0.6924031949991318	roc_auc
