# Supplementary material for: Multi-task weak supervision enables anatomically-resolved abnormality detection in whole-body FDG-PET/CT
Source: Nat Commun. 2021 Mar 25;12:1880. doi: 10.1038/s41467-021-22018-1 (PMC7994797; doi:10.1038/s41467-021-22018-1)
Supplement: Supplementary file 4 — Source Data [file 41467_2021_22018_MOESM4_ESM.zip › source_data/fig_4c/data.csv]

	roc_auc	name	exeriment_dir	task	roc_auc_label	split	epoch
0	0.9111689062274237	st-pretrain_mt_full_26	experiments/manuscript/_seed/single_task/08-01_12-42_st-pretrain_mt_full_26_a/candidates/exp_19	carinal_lymph_node	0.9112	test	best_1
1	0.8912295910995521	st-pretrain_mt_full_26	experiments/manuscript/_seed/single_task/08-01_12-42_st-pretrain_mt_full_26_a/candidates/exp_19	carinal_lymph_node	0.8912	test	best_2
2	0.9068487212830516	st-pretrain_mt_full_26	experiments/manuscript/_seed/single_task/08-01_12-42_st-pretrain_mt_full_26_a/candidates/exp_19	carinal_lymph_node	0.9068	test	best_3
3	0.9068487212830516	st-pretrain_mt_full_26	experiments/manuscript/_seed/single_task/08-01_12-42_st-pretrain_mt_full_26_a/candidates/exp_19	carinal_lymph_node	0.9068	test	best_4
4	0.9068487212830516	st-pretrain_mt_full_26	experiments/manuscript/_seed/single_task/08-01_12-42_st-pretrain_mt_full_26_a/candidates/exp_19	carinal_lymph_node	0.9068	test	best_5
5	0.9068487212830516	st-pretrain_mt_full_26	experiments/manuscript/_seed/single_task/08-01_12-42_st-pretrain_mt_full_26_a/candidates/exp_19	carinal_lymph_node	0.9068	test	best
6	0.7465798045602606	st-pretrain_mt_full_26	experiments/manuscript/_seed/single_task/08-01_12-42_st-pretrain_mt_full_26_a/candidates/exp_4	full	0.7466	test	best_1
7	0.7465798045602606	st-pretrain_mt_full_26	experiments/manuscript/_seed/single_task/08-01_12-42_st-pretrain_mt_full_26_a/candidates/exp_4	full	0.7466	test	best_2
8	0.8030781758957655	st-pretrain_mt_full_26	experiments/manuscript/_seed/single_task/08-01_12-42_st-pretrain_mt_full_26_a/candidates/exp_4	full	0.8031	test	best_3
9	0.8030781758957655	st-pretrain_mt_full_26	experiments/manuscript/_seed/single_task/08-01_12-42_st-pretrain_mt_full_26_a/candidates/exp_4	full	0.8031	test	best_4
10	0.8030781758957655	st-pretrain_mt_full_26	experiments/manuscript/_seed/single_task/08-01_12-42_st-pretrain_mt_full_26_a/candidates/exp_4	full	0.8031	test	best_5
11	0.8030781758957655	st-pretrain_mt_full_26	experiments/manuscript/_seed/single_task/08-01_12-42_st-pretrain_mt_full_26_a/candidates/exp_4	full	0.8031	test	best
12	0.9005135695439126	st-pretrain_mt_full_26	experiments/manuscript/_seed/single_task/08-01_12-42_st-pretrain_mt_full_26_a/candidates/exp_9	inguinal_lymph_node	0.9005	test	best_1
13	0.8910902751601959	st-pretrain_mt_full_26	experiments/manuscript/_seed/single_task/08-01_12-42_st-pretrain_mt_full_26_a/candidates/exp_9	inguinal_lymph_node	0.8911	test	best_2
14	0.8910902751601959	st-pretrain_mt_full_26	experiments/manuscript/_seed/single_task/08-01_12-42_st-pretrain_mt_full_26_a/candidates/exp_9	inguinal_lymph_node	0.8911	test	best_3
15	0.9113209102902375	st-pretrain_mt_full_26	experiments/manuscript/_seed/single_task/08-01_12-42_st-pretrain_mt_full_26_a/candidates/exp_9	inguinal_lymph_node	0.9113	test	best_4
16	0.9015736901620808	st-pretrain_mt_full_26	experiments/manuscript/_seed/single_task/08-01_12-42_st-pretrain_mt_full_26_a/candidates/exp_9	inguinal_lymph_node	0.9016	test	best_5
17	0.9015736901620808	st-pretrain_mt_full_26	experiments/manuscript/_seed/single_task/08-01_12-42_st-pretrain_mt_full_26_a/candidates/exp_9	inguinal_lymph_node	0.9016	test	best
18	0.8876462938881664	st-pretrain_mt_full_26	experiments/manuscript/_seed/single_task/08-01_12-42_st-pretrain_mt_full_26_a/candidates/exp_16	carinal_lymph_node	0.8876	test	best_1
19	0.9215431296055483	st-pretrain_mt_full_26	experiments/manuscript/_seed/single_task/08-01_12-42_st-pretrain_mt_full_26_a/candidates/exp_16	carinal_lymph_node	0.9215	test	best_2
20	0.9340268747290854	st-pretrain_mt_full_26	experiments/manuscript/_seed/single_task/08-01_12-42_st-pretrain_mt_full_26_a/candidates/exp_16	carinal_lymph_node	0.934	test	best_3
21	0.8998338390406011	st-pretrain_mt_full_26	experiments/manuscript/_seed/single_task/08-01_12-42_st-pretrain_mt_full_26_a/candidates/exp_16	carinal_lymph_node	0.8998	test	best_4
22	0.8998338390406011	st-pretrain_mt_full_26	experiments/manuscript/_seed/single_task/08-01_12-42_st-pretrain_mt_full_26_a/candidates/exp_16	carinal_lymph_node	0.8998	test	best_5
23	0.8998338390406011	st-pretrain_mt_full_26	experiments/manuscript/_seed/single_task/08-01_12-42_st-pretrain_mt_full_26_a/candidates/exp_16	carinal_lymph_node	0.8998	test	best
24	0.7253542884008328	st-pretrain_mt_full_26	experiments/manuscript/_seed/single_task/08-01_12-42_st-pretrain_mt_full_26_a/candidates/exp_24	cervical_lymph_node	0.7254	test	best_1
25	0.7556451071260664	st-pretrain_mt_full_26	experiments/manuscript/_seed/single_task/08-01_12-42_st-pretrain_mt_full_26_a/candidates/exp_24	cervical_lymph_node	0.7556	test	best_2
26	0.7556451071260664	st-pretrain_mt_full_26	experiments/manuscript/_seed/single_task/08-01_12-42_st-pretrain_mt_full_26_a/candidates/exp_24	cervical_lymph_node	0.7556	test	best_3
27	0.7915642420578951	st-pretrain_mt_full_26	experiments/manuscript/_seed/single_task/08-01_12-42_st-pretrain_mt_full_26_a/candidates/exp_24	cervical_lymph_node	0.7916	test	best_4
28	0.7915642420578951	st-pretrain_mt_full_26	experiments/manuscript/_seed/single_task/08-01_12-42_st-pretrain_mt_full_26_a/candidates/exp_24	cervical_lymph_node	0.7916	test	best_5
29	0.7915642420578951	st-pretrain_mt_full_26	experiments/manuscript/_seed/single_task/08-01_12-42_st-pretrain_mt_full_26_a/candidates/exp_24	cervical_lymph_node	0.7916	test	best
30	0.9124115012281462	st-pretrain_mt_full_26	experiments/manuscript/_seed/single_task/08-01_12-42_st-pretrain_mt_full_26_a/candidates/exp_17	carinal_lymph_node	0.9124	test	best_1
31	0.9124115012281462	st-pretrain_mt_full_26	experiments/manuscript/_seed/single_task/08-01_12-42_st-pretrain_mt_full_26_a/candidates/exp_17	carinal_lymph_node	0.9124	test	best_2
32	0.9124115012281462	st-pretrain_mt_full_26	experiments/manuscript/_seed/single_task/08-01_12-42_st-pretrain_mt_full_26_a/candidates/exp_17	carinal_lymph_node	0.9124	test	best_3
33	0.9110677647738766	st-pretrain_mt_full_26	experiments/manuscript/_seed/single_task/08-01_12-42_st-pretrain_mt_full_26_a/candidates/exp_17	carinal_lymph_node	0.9111	test	best_4
34	0.9110677647738766	st-pretrain_mt_full_26	experiments/manuscript/_seed/single_task/08-01_12-42_st-pretrain_mt_full_26_a/candidates/exp_17	carinal_lymph_node	0.9111	test	best_5
35	0.9110677647738766	st-pretrain_mt_full_26	experiments/manuscript/_seed/single_task/08-01_12-42_st-pretrain_mt_full_26_a/candidates/exp_17	carinal_lymph_node	0.9111	test	best
36	0.9011025254428948	st-pretrain_mt_full_26	experiments/manuscript/_seed/single_task/08-01_12-42_st-pretrain_mt_full_26_a/candidates/exp_7	inguinal_lymph_node	0.9011	test	best_1
37	0.897639464756879	st-pretrain_mt_full_26	experiments/manuscript/_seed/single_task/08-01_12-42_st-pretrain_mt_full_26_a/candidates/exp_7	inguinal_lymph_node	0.8976	test	best_2
38	0.897639464756879	st-pretrain_mt_full_26	experiments/manuscript/_seed/single_task/08-01_12-42_st-pretrain_mt_full_26_a/candidates/exp_7	inguinal_lymph_node	0.8976	test	best_3
39	0.897639464756879	st-pretrain_mt_full_26	experiments/manuscript/_seed/single_task/08-01_12-42_st-pretrain_mt_full_26_a/candidates/exp_7	inguinal_lymph_node	0.8976	test	best_4
40	0.897639464756879	st-pretrain_mt_full_26	experiments/manuscript/_seed/single_task/08-01_12-42_st-pretrain_mt_full_26_a/candidates/exp_7	inguinal_lymph_node	0.8976	test	best_5
41	0.897639464756879	st-pretrain_mt_full_26	experiments/manuscript/_seed/single_task/08-01_12-42_st-pretrain_mt_full_26_a/candidates/exp_7	inguinal_lymph_node	0.8976	test	best
42	0.7698208469055374	st-pretrain_mt_full_26	experiments/manuscript/_seed/single_task/08-01_12-42_st-pretrain_mt_full_26_a/candidates/exp_1	full	0.7698	test	best_1
43	0.7698208469055374	st-pretrain_mt_full_26	experiments/manuscript/_seed/single_task/08-01_12-42_st-pretrain_mt_full_26_a/candidates/exp_1	full	0.7698	test	best_2
44	0.7698208469055374	st-pretrain_mt_full_26	experiments/manuscript/_seed/single_task/08-01_12-42_st-pretrain_mt_full_26_a/candidates/exp_1	full	0.7698	test	best_3
45	0.7698208469055374	st-pretrain_mt_full_26	experiments/manuscript/_seed/single_task/08-01_12-42_st-pretrain_mt_full_26_a/candidates/exp_1	full	0.7698	test	best_4
46	0.7698208469055374	st-pretrain_mt_full_26	experiments/manuscript/_seed/single_task/08-01_12-42_st-pretrain_mt_full_26_a/candidates/exp_1	full	0.7698	test	best_5
47	0.7698208469055374	st-pretrain_mt_full_26	experiments/manuscript/_seed/single_task/08-01_12-42_st-pretrain_mt_full_26_a/candidates/exp_1	full	0.7698	test	best
48	0.7772149837133551	st-pretrain_mt_full_26	experiments/manuscript/_seed/single_task/08-01_12-42_st-pretrain_mt_full_26_a/candidates/exp_2	full	0.7772	test	best_1
49	0.8156677524429967	st-pretrain_mt_full_26	experiments/manuscript/_seed/single_task/08-01_12-42_st-pretrain_mt_full_26_a/candidates/exp_2	full	0.8157	test	best_2
50	0.8237927524429967	st-pretrain_mt_full_26	experiments/manuscript/_seed/single_task/08-01_12-42_st-pretrain_mt_full_26_a/candidates/exp_2	full	0.8238	test	best_3
51	0.8237927524429967	st-pretrain_mt_full_26	experiments/manuscript/_seed/single_task/08-01_12-42_st-pretrain_mt_full_26_a/candidates/exp_2	full	0.8238	test	best_4
52	0.8237927524429967	st-pretrain_mt_full_26	experiments/manuscript/_seed/single_task/08-01_12-42_st-pretrain_mt_full_26_a/candidates/exp_2	full	0.8238	test	best_5
53	0.8237927524429967	st-pretrain_mt_full_26	experiments/manuscript/_seed/single_task/08-01_12-42_st-pretrain_mt_full_26_a/candidates/exp_2	full	0.8238	test	best
54	0.767064332247557	st-pretrain_mt_full_26	experiments/manuscript/_seed/single_task/08-01_12-42_st-pretrain_mt_full_26_a/candidates/exp_0	full	0.7671	test	best_1
55	0.8333469055374594	st-pretrain_mt_full_26	experiments/manuscript/_seed/single_task/08-01_12-42_st-pretrain_mt_full_26_a/candidates/exp_0	full	0.8333	test	best_2
56	0.8333469055374594	st-pretrain_mt_full_26	experiments/manuscript/_seed/single_task/08-01_12-42_st-pretrain_mt_full_26_a/candidates/exp_0	full	0.8333	test	best_3
57	0.8333469055374594	st-pretrain_mt_full_26	experiments/manuscript/_seed/single_task/08-01_12-42_st-pretrain_mt_full_26_a/candidates/exp_0	full	0.8333	test	best_4
58	0.8333469055374594	st-pretrain_mt_full_26	experiments/manuscript/_seed/single_task/08-01_12-42_st-pretrain_mt_full_26_a/candidates/exp_0	full	0.8333	test	best_5
59	0.8333469055374594	st-pretrain_mt_full_26	experiments/manuscript/_seed/single_task/08-01_12-42_st-pretrain_mt_full_26_a/candidates/exp_0	full	0.8333	test	best
60	0.9188654353562005	st-pretrain_mt_full_26	experiments/manuscript/_seed/single_task/08-01_12-42_st-pretrain_mt_full_26_a/candidates/exp_5	inguinal_lymph_node	0.9189	test	best_1
61	0.8910667169242368	st-pretrain_mt_full_26	experiments/manuscript/_seed/single_task/08-01_12-42_st-pretrain_mt_full_26_a/candidates/exp_5	inguinal_lymph_node	0.8911	test	best_2
62	0.8910667169242368	st-pretrain_mt_full_26	experiments/manuscript/_seed/single_task/08-01_12-42_st-pretrain_mt_full_26_a/candidates/exp_5	inguinal_lymph_node	0.8911	test	best_3
63	0.8910667169242368	st-pretrain_mt_full_26	experiments/manuscript/_seed/single_task/08-01_12-42_st-pretrain_mt_full_26_a/candidates/exp_5	inguinal_lymph_node	0.8911	test	best_4
64	0.8910667169242368	st-pretrain_mt_full_26	experiments/manuscript/_seed/single_task/08-01_12-42_st-pretrain_mt_full_26_a/candidates/exp_5	inguinal_lymph_node	0.8911	test	best_5
65	0.8910667169242368	st-pretrain_mt_full_26	experiments/manuscript/_seed/single_task/08-01_12-42_st-pretrain_mt_full_26_a/candidates/exp_5	inguinal_lymph_node	0.8911	test	best
66	0.8868497926875236	st-pretrain_mt_full_26	experiments/manuscript/_seed/single_task/08-01_12-42_st-pretrain_mt_full_26_a/candidates/exp_6	inguinal_lymph_node	0.8868	test	best_1
67	0.8868497926875236	st-pretrain_mt_full_26	experiments/manuscript/_seed/single_task/08-01_12-42_st-pretrain_mt_full_26_a/candidates/exp_6	inguinal_lymph_node	0.8868	test	best_2
68	0.8879099133056917	st-pretrain_mt_full_26	experiments/manuscript/_seed/single_task/08-01_12-42_st-pretrain_mt_full_26_a/candidates/exp_6	inguinal_lymph_node	0.8879	test	best_3
69	0.8879099133056917	st-pretrain_mt_full_26	experiments/manuscript/_seed/single_task/08-01_12-42_st-pretrain_mt_full_26_a/candidates/exp_6	inguinal_lymph_node	0.8879	test	best_4
70	0.8879099133056917	st-pretrain_mt_full_26	experiments/manuscript/_seed/single_task/08-01_12-42_st-pretrain_mt_full_26_a/candidates/exp_6	inguinal_lymph_node	0.8879	test	best_5
71	0.8879099133056917	st-pretrain_mt_full_26	experiments/manuscript/_seed/single_task/08-01_12-42_st-pretrain_mt_full_26_a/candidates/exp_6	inguinal_lymph_node	0.8879	test	best
72	0.8696936858835429	st-pretrain_mt_full_26	experiments/manuscript/_seed/single_task/08-01_12-42_st-pretrain_mt_full_26_a/candidates/exp_15	carinal_lymph_node	0.8697	test	best_1
73	0.9054182921543129	st-pretrain_mt_full_26	experiments/manuscript/_seed/single_task/08-01_12-42_st-pretrain_mt_full_26_a/candidates/exp_15	carinal_lymph_node	0.9054	test	best_2
74	0.91033087704089	st-pretrain_mt_full_26	experiments/manuscript/_seed/single_task/08-01_12-42_st-pretrain_mt_full_26_a/candidates/exp_15	carinal_lymph_node	0.9103	test	best_3
75	0.91033087704089	st-pretrain_mt_full_26	experiments/manuscript/_seed/single_task/08-01_12-42_st-pretrain_mt_full_26_a/candidates/exp_15	carinal_lymph_node	0.9103	test	best_4
76	0.91033087704089	st-pretrain_mt_full_26	experiments/manuscript/_seed/single_task/08-01_12-42_st-pretrain_mt_full_26_a/candidates/exp_15	carinal_lymph_node	0.9103	test	best_5
77	0.91033087704089	st-pretrain_mt_full_26	experiments/manuscript/_seed/single_task/08-01_12-42_st-pretrain_mt_full_26_a/candidates/exp_15	carinal_lymph_node	0.9103	test	best
78	0.8479338842975208	st-pretrain_mt_full_26	experiments/manuscript/_seed/single_task/08-01_12-42_st-pretrain_mt_full_26_a/candidates/exp_11	left_lungs	0.8479	test	best_1
79	0.8479338842975208	st-pretrain_mt_full_26	experiments/manuscript/_seed/single_task/08-01_12-42_st-pretrain_mt_full_26_a/candidates/exp_11	left_lungs	0.8479	test	best_2
80	0.8479338842975208	st-pretrain_mt_full_26	experiments/manuscript/_seed/single_task/08-01_12-42_st-pretrain_mt_full_26_a/candidates/exp_11	left_lungs	0.8479	test	best_3
81	0.85264886628523	st-pretrain_mt_full_26	experiments/manuscript/_seed/single_task/08-01_12-42_st-pretrain_mt_full_26_a/candidates/exp_11	left_lungs	0.8526	test	best_4
82	0.85264886628523	st-pretrain_mt_full_26	experiments/manuscript/_seed/single_task/08-01_12-42_st-pretrain_mt_full_26_a/candidates/exp_11	left_lungs	0.8526	test	best_5
83	0.85264886628523	st-pretrain_mt_full_26	experiments/manuscript/_seed/single_task/08-01_12-42_st-pretrain_mt_full_26_a/candidates/exp_11	left_lungs	0.8526	test	best
84	0.7669823359527168	st-pretrain_mt_full_26	experiments/manuscript/_seed/single_task/08-01_12-42_st-pretrain_mt_full_26_a/candidates/exp_21	cervical_lymph_node	0.767	test	best_1
85	0.7669823359527168	st-pretrain_mt_full_26	experiments/manuscript/_seed/single_task/08-01_12-42_st-pretrain_mt_full_26_a/candidates/exp_21	cervical_lymph_node	0.767	test	best_2
86	0.760386862784606	st-pretrain_mt_full_26	experiments/manuscript/_seed/single_task/08-01_12-42_st-pretrain_mt_full_26_a/candidates/exp_21	cervical_lymph_node	0.7604	test	best_3
87	0.760386862784606	st-pretrain_mt_full_26	experiments/manuscript/_seed/single_task/08-01_12-42_st-pretrain_mt_full_26_a/candidates/exp_21	cervical_lymph_node	0.7604	test	best_4
88	0.760386862784606	st-pretrain_mt_full_26	experiments/manuscript/_seed/single_task/08-01_12-42_st-pretrain_mt_full_26_a/candidates/exp_21	cervical_lymph_node	0.7604	test	best_5
89	0.760386862784606	st-pretrain_mt_full_26	experiments/manuscript/_seed/single_task/08-01_12-42_st-pretrain_mt_full_26_a/candidates/exp_21	cervical_lymph_node	0.7604	test	best
90	0.8991825292122125	st-pretrain_mt_full_26	experiments/manuscript/_seed/single_task/08-01_12-42_st-pretrain_mt_full_26_a/candidates/exp_8	inguinal_lymph_node	0.8992	test	best_1
91	0.8991825292122125	st-pretrain_mt_full_26	experiments/manuscript/_seed/single_task/08-01_12-42_st-pretrain_mt_full_26_a/candidates/exp_8	inguinal_lymph_node	0.8992	test	best_2
92	0.88995947983415	st-pretrain_mt_full_26	experiments/manuscript/_seed/single_task/08-01_12-42_st-pretrain_mt_full_26_a/candidates/exp_8	inguinal_lymph_node	0.89	test	best_3
93	0.8896767810026385	st-pretrain_mt_full_26	experiments/manuscript/_seed/single_task/08-01_12-42_st-pretrain_mt_full_26_a/candidates/exp_8	inguinal_lymph_node	0.8897	test	best_4
94	0.8896767810026385	st-pretrain_mt_full_26	experiments/manuscript/_seed/single_task/08-01_12-42_st-pretrain_mt_full_26_a/candidates/exp_8	inguinal_lymph_node	0.8897	test	best_5
95	0.8896767810026385	st-pretrain_mt_full_26	experiments/manuscript/_seed/single_task/08-01_12-42_st-pretrain_mt_full_26_a/candidates/exp_8	inguinal_lymph_node	0.8897	test	best
96	0.7887970615243343	st-pretrain_mt_full_26	experiments/manuscript/_seed/single_task/08-01_12-42_st-pretrain_mt_full_26_a/candidates/exp_13	left_lungs	0.7888	test	best_1
97	0.8360104541922724	st-pretrain_mt_full_26	experiments/manuscript/_seed/single_task/08-01_12-42_st-pretrain_mt_full_26_a/candidates/exp_13	left_lungs	0.836	test	best_2
98	0.8360104541922724	st-pretrain_mt_full_26	experiments/manuscript/_seed/single_task/08-01_12-42_st-pretrain_mt_full_26_a/candidates/exp_13	left_lungs	0.836	test	best_3
99	0.8574662711026347	st-pretrain_mt_full_26	experiments/manuscript/_seed/single_task/08-01_12-42_st-pretrain_mt_full_26_a/candidates/exp_13	left_lungs	0.8575	test	best_4
100	0.859885568976478	st-pretrain_mt_full_26	experiments/manuscript/_seed/single_task/08-01_12-42_st-pretrain_mt_full_26_a/candidates/exp_13	left_lungs	0.8599	test	best_5
101	0.859885568976478	st-pretrain_mt_full_26	experiments/manuscript/_seed/single_task/08-01_12-42_st-pretrain_mt_full_26_a/candidates/exp_13	left_lungs	0.8599	test	best
102	0.8867793671434765	st-pretrain_mt_full_26	experiments/manuscript/_seed/single_task/08-01_12-42_st-pretrain_mt_full_26_a/candidates/exp_18	carinal_lymph_node	0.8868	test	best_1
103	0.8867793671434765	st-pretrain_mt_full_26	experiments/manuscript/_seed/single_task/08-01_12-42_st-pretrain_mt_full_26_a/candidates/exp_18	carinal_lymph_node	0.8868	test	best_2
104	0.8880942060395898	st-pretrain_mt_full_26	experiments/manuscript/_seed/single_task/08-01_12-42_st-pretrain_mt_full_26_a/candidates/exp_18	carinal_lymph_node	0.8881	test	best_3
105	0.8880942060395898	st-pretrain_mt_full_26	experiments/manuscript/_seed/single_task/08-01_12-42_st-pretrain_mt_full_26_a/candidates/exp_18	carinal_lymph_node	0.8881	test	best_4
106	0.8880942060395898	st-pretrain_mt_full_26	experiments/manuscript/_seed/single_task/08-01_12-42_st-pretrain_mt_full_26_a/candidates/exp_18	carinal_lymph_node	0.8881	test	best_5
107	0.8880942060395898	st-pretrain_mt_full_26	experiments/manuscript/_seed/single_task/08-01_12-42_st-pretrain_mt_full_26_a/candidates/exp_18	carinal_lymph_node	0.8881	test	best
108	0.8050223941368078	st-pretrain_mt_full_26	experiments/manuscript/_seed/single_task/08-01_12-42_st-pretrain_mt_full_26_a/candidates/exp_3	full	0.805	test	best_1
109	0.8050223941368078	st-pretrain_mt_full_26	experiments/manuscript/_seed/single_task/08-01_12-42_st-pretrain_mt_full_26_a/candidates/exp_3	full	0.805	test	best_2
110	0.8050223941368078	st-pretrain_mt_full_26	experiments/manuscript/_seed/single_task/08-01_12-42_st-pretrain_mt_full_26_a/candidates/exp_3	full	0.805	test	best_3
111	0.7838599348534202	st-pretrain_mt_full_26	experiments/manuscript/_seed/single_task/08-01_12-42_st-pretrain_mt_full_26_a/candidates/exp_3	full	0.7839	test	best_4
112	0.7838599348534202	st-pretrain_mt_full_26	experiments/manuscript/_seed/single_task/08-01_12-42_st-pretrain_mt_full_26_a/candidates/exp_3	full	0.7839	test	best_5
113	0.7838599348534202	st-pretrain_mt_full_26	experiments/manuscript/_seed/single_task/08-01_12-42_st-pretrain_mt_full_26_a/candidates/exp_3	full	0.7839	test	best
114	0.8395564031927669	st-pretrain_mt_full_26	experiments/manuscript/_seed/single_task/08-01_12-42_st-pretrain_mt_full_26_a/candidates/exp_14	left_lungs	0.8396	test	best_1
115	0.8252383979656707	st-pretrain_mt_full_26	experiments/manuscript/_seed/single_task/08-01_12-42_st-pretrain_mt_full_26_a/candidates/exp_14	left_lungs	0.8252	test	best_2
116	0.8252383979656707	st-pretrain_mt_full_26	experiments/manuscript/_seed/single_task/08-01_12-42_st-pretrain_mt_full_26_a/candidates/exp_14	left_lungs	0.8252	test	best_3
117	0.8252383979656707	st-pretrain_mt_full_26	experiments/manuscript/_seed/single_task/08-01_12-42_st-pretrain_mt_full_26_a/candidates/exp_14	left_lungs	0.8252	test	best_4
118	0.8423288832379741	st-pretrain_mt_full_26	experiments/manuscript/_seed/single_task/08-01_12-42_st-pretrain_mt_full_26_a/candidates/exp_14	left_lungs	0.8423	test	best_5
119	0.8423288832379741	st-pretrain_mt_full_26	experiments/manuscript/_seed/single_task/08-01_12-42_st-pretrain_mt_full_26_a/candidates/exp_14	left_lungs	0.8423	test	best
120	0.8334534152715971	st-pretrain_mt_full_26	experiments/manuscript/_seed/single_task/08-01_12-42_st-pretrain_mt_full_26_a/candidates/exp_10	left_lungs	0.8335	test	best_1
121	0.8334534152715971	st-pretrain_mt_full_26	experiments/manuscript/_seed/single_task/08-01_12-42_st-pretrain_mt_full_26_a/candidates/exp_10	left_lungs	0.8335	test	best_2
122	0.8334534152715971	st-pretrain_mt_full_26	experiments/manuscript/_seed/single_task/08-01_12-42_st-pretrain_mt_full_26_a/candidates/exp_10	left_lungs	0.8335	test	best_3
123	0.87104612559158	st-pretrain_mt_full_26	experiments/manuscript/_seed/single_task/08-01_12-42_st-pretrain_mt_full_26_a/candidates/exp_10	left_lungs	0.871	test	best_4
124	0.87104612559158	st-pretrain_mt_full_26	experiments/manuscript/_seed/single_task/08-01_12-42_st-pretrain_mt_full_26_a/candidates/exp_10	left_lungs	0.871	test	best_5
125	0.87104612559158	st-pretrain_mt_full_26	experiments/manuscript/_seed/single_task/08-01_12-42_st-pretrain_mt_full_26_a/candidates/exp_10	left_lungs	0.871	test	best
126	0.7337900463429377	st-pretrain_mt_full_26	experiments/manuscript/_seed/single_task/08-01_12-42_st-pretrain_mt_full_26_a/candidates/exp_22	cervical_lymph_node	0.7338	test	best_1
127	0.7728994559742092	st-pretrain_mt_full_26	experiments/manuscript/_seed/single_task/08-01_12-42_st-pretrain_mt_full_26_a/candidates/exp_22	cervical_lymph_node	0.7729	test	best_2
128	0.7728994559742092	st-pretrain_mt_full_26	experiments/manuscript/_seed/single_task/08-01_12-42_st-pretrain_mt_full_26_a/candidates/exp_22	cervical_lymph_node	0.7729	test	best_3
129	0.7728994559742092	st-pretrain_mt_full_26	experiments/manuscript/_seed/single_task/08-01_12-42_st-pretrain_mt_full_26_a/candidates/exp_22	cervical_lymph_node	0.7729	test	best_4
130	0.7728994559742092	st-pretrain_mt_full_26	experiments/manuscript/_seed/single_task/08-01_12-42_st-pretrain_mt_full_26_a/candidates/exp_22	cervical_lymph_node	0.7729	test	best_5
131	0.7728994559742092	st-pretrain_mt_full_26	experiments/manuscript/_seed/single_task/08-01_12-42_st-pretrain_mt_full_26_a/candidates/exp_22	cervical_lymph_node	0.7729	test	best
132	0.8445150808787172	st-pretrain_mt_full_26	experiments/manuscript/_seed/single_task/08-01_12-42_st-pretrain_mt_full_26_a/candidates/exp_12	left_lungs	0.8445	test	best_1
133	0.8313413858868404	st-pretrain_mt_full_26	experiments/manuscript/_seed/single_task/08-01_12-42_st-pretrain_mt_full_26_a/candidates/exp_12	left_lungs	0.8313	test	best_2
134	0.8313413858868404	st-pretrain_mt_full_26	experiments/manuscript/_seed/single_task/08-01_12-42_st-pretrain_mt_full_26_a/candidates/exp_12	left_lungs	0.8313	test	best_3
135	0.8313413858868404	st-pretrain_mt_full_26	experiments/manuscript/_seed/single_task/08-01_12-42_st-pretrain_mt_full_26_a/candidates/exp_12	left_lungs	0.8313	test	best_4
136	0.8457759412304867	st-pretrain_mt_full_26	experiments/manuscript/_seed/single_task/08-01_12-42_st-pretrain_mt_full_26_a/candidates/exp_12	left_lungs	0.8458	test	best_5
137	0.8457759412304867	st-pretrain_mt_full_26	experiments/manuscript/_seed/single_task/08-01_12-42_st-pretrain_mt_full_26_a/candidates/exp_12	left_lungs	0.8458	test	best
138	0.7274766606219356	st-pretrain_mt_full_26	experiments/manuscript/_seed/single_task/08-01_12-42_st-pretrain_mt_full_26_a/candidates/exp_23	cervical_lymph_node	0.7275	test	best_1
139	0.7467123379676273	st-pretrain_mt_full_26	experiments/manuscript/_seed/single_task/08-01_12-42_st-pretrain_mt_full_26_a/candidates/exp_23	cervical_lymph_node	0.7467	test	best_2
140	0.7741587749345153	st-pretrain_mt_full_26	experiments/manuscript/_seed/single_task/08-01_12-42_st-pretrain_mt_full_26_a/candidates/exp_23	cervical_lymph_node	0.7742	test	best_3
141	0.7741587749345153	st-pretrain_mt_full_26	experiments/manuscript/_seed/single_task/08-01_12-42_st-pretrain_mt_full_26_a/candidates/exp_23	cervical_lymph_node	0.7742	test	best_4
142	0.7741587749345153	st-pretrain_mt_full_26	experiments/manuscript/_seed/single_task/08-01_12-42_st-pretrain_mt_full_26_a/candidates/exp_23	cervical_lymph_node	0.7742	test	best_5
143	0.7741587749345153	st-pretrain_mt_full_26	experiments/manuscript/_seed/single_task/08-01_12-42_st-pretrain_mt_full_26_a/candidates/exp_23	cervical_lymph_node	0.7742	test	best
144	0.7373765867418901	st-pretrain_mt_full_26	experiments/manuscript/_seed/single_task/08-01_12-42_st-pretrain_mt_full_26_a/candidates/exp_20	cervical_lymph_node	0.7374	test	best_1
145	0.7491873194976157	st-pretrain_mt_full_26	experiments/manuscript/_seed/single_task/08-01_12-42_st-pretrain_mt_full_26_a/candidates/exp_20	cervical_lymph_node	0.7492	test	best_2
146	0.7564107730539325	st-pretrain_mt_full_26	experiments/manuscript/_seed/single_task/08-01_12-42_st-pretrain_mt_full_26_a/candidates/exp_20	cervical_lymph_node	0.7564	test	best_3
147	0.7564107730539325	st-pretrain_mt_full_26	experiments/manuscript/_seed/single_task/08-01_12-42_st-pretrain_mt_full_26_a/candidates/exp_20	cervical_lymph_node	0.7564	test	best_4
148	0.7628853516018537	st-pretrain_mt_full_26	experiments/manuscript/_seed/single_task/08-01_12-42_st-pretrain_mt_full_26_a/candidates/exp_20	cervical_lymph_node	0.7629	test	best_5
149	0.7628853516018537	st-pretrain_mt_full_26	experiments/manuscript/_seed/single_task/08-01_12-42_st-pretrain_mt_full_26_a/candidates/exp_20	cervical_lymph_node	0.7629	test	best
150	0.6202717825739409	st-pretrain_mt_full_26	experiments/manuscript/_seed/single_task/08-01_12-42_st-pretrain_mt_full_26_b/candidates/exp_19	skeleton	0.6203	test	best_1
151	0.63183586464162	st-pretrain_mt_full_26	experiments/manuscript/_seed/single_task/08-01_12-42_st-pretrain_mt_full_26_b/candidates/exp_19	skeleton	0.6318	test	best_2
152	0.6646203037569944	st-pretrain_mt_full_26	experiments/manuscript/_seed/single_task/08-01_12-42_st-pretrain_mt_full_26_b/candidates/exp_19	skeleton	0.6646	test	best_3
153	0.6646203037569944	st-pretrain_mt_full_26	experiments/manuscript/_seed/single_task/08-01_12-42_st-pretrain_mt_full_26_b/candidates/exp_19	skeleton	0.6646	test	best_4
154	0.6646203037569944	st-pretrain_mt_full_26	experiments/manuscript/_seed/single_task/08-01_12-42_st-pretrain_mt_full_26_b/candidates/exp_19	skeleton	0.6646	test	best_5
155	0.6646203037569944	st-pretrain_mt_full_26	experiments/manuscript/_seed/single_task/08-01_12-42_st-pretrain_mt_full_26_b/candidates/exp_19	skeleton	0.6646	test	best
156	0.8180620895814956	st-pretrain_mt_full_26	experiments/manuscript/_seed/single_task/08-01_12-42_st-pretrain_mt_full_26_b/candidates/exp_27	chest	0.8181	test	best_1
157	0.8522370871312359	st-pretrain_mt_full_26	experiments/manuscript/_seed/single_task/08-01_12-42_st-pretrain_mt_full_26_b/candidates/exp_27	chest	0.8522	test	best_2
158	0.8522370871312359	st-pretrain_mt_full_26	experiments/manuscript/_seed/single_task/08-01_12-42_st-pretrain_mt_full_26_b/candidates/exp_27	chest	0.8522	test	best_3
159	0.8522370871312359	st-pretrain_mt_full_26	experiments/manuscript/_seed/single_task/08-01_12-42_st-pretrain_mt_full_26_b/candidates/exp_27	chest	0.8522	test	best_4
160	0.8578236793100069	st-pretrain_mt_full_26	experiments/manuscript/_seed/single_task/08-01_12-42_st-pretrain_mt_full_26_b/candidates/exp_27	chest	0.8578	test	best_5
161	0.8578236793100069	st-pretrain_mt_full_26	experiments/manuscript/_seed/single_task/08-01_12-42_st-pretrain_mt_full_26_b/candidates/exp_27	chest	0.8578	test	best
162	0.8607427930602283	st-pretrain_mt_full_26	experiments/manuscript/_seed/single_task/08-01_12-42_st-pretrain_mt_full_26_b/candidates/exp_4	thoracic_lymph_node	0.8607	test	best_1
163	0.8474173758163468	st-pretrain_mt_full_26	experiments/manuscript/_seed/single_task/08-01_12-42_st-pretrain_mt_full_26_b/candidates/exp_4	thoracic_lymph_node	0.8474	test	best_2
164	0.8474173758163468	st-pretrain_mt_full_26	experiments/manuscript/_seed/single_task/08-01_12-42_st-pretrain_mt_full_26_b/candidates/exp_4	thoracic_lymph_node	0.8474	test	best_3
165	0.8474173758163468	st-pretrain_mt_full_26	experiments/manuscript/_seed/single_task/08-01_12-42_st-pretrain_mt_full_26_b/candidates/exp_4	thoracic_lymph_node	0.8474	test	best_4
166	0.8799016143168132	st-pretrain_mt_full_26	experiments/manuscript/_seed/single_task/08-01_12-42_st-pretrain_mt_full_26_b/candidates/exp_4	thoracic_lymph_node	0.8799	test	best_5
167	0.8799016143168132	st-pretrain_mt_full_26	experiments/manuscript/_seed/single_task/08-01_12-42_st-pretrain_mt_full_26_b/candidates/exp_4	thoracic_lymph_node	0.8799	test	best
168	0.7651382185168933	st-pretrain_mt_full_26	experiments/manuscript/_seed/single_task/08-01_12-42_st-pretrain_mt_full_26_b/candidates/exp_9	neck	0.7651	test	best_1
169	0.7654320503980443	st-pretrain_mt_full_26	experiments/manuscript/_seed/single_task/08-01_12-42_st-pretrain_mt_full_26_b/candidates/exp_9	neck	0.7654	test	best_2
170	0.7654320503980443	st-pretrain_mt_full_26	experiments/manuscript/_seed/single_task/08-01_12-42_st-pretrain_mt_full_26_b/candidates/exp_9	neck	0.7654	test	best_3
171	0.8027957124051903	st-pretrain_mt_full_26	experiments/manuscript/_seed/single_task/08-01_12-42_st-pretrain_mt_full_26_b/candidates/exp_9	neck	0.8028	test	best_4
172	0.7978279947345326	st-pretrain_mt_full_26	experiments/manuscript/_seed/single_task/08-01_12-42_st-pretrain_mt_full_26_b/candidates/exp_9	neck	0.7978	test	best_5
173	0.7978279947345326	st-pretrain_mt_full_26	experiments/manuscript/_seed/single_task/08-01_12-42_st-pretrain_mt_full_26_b/candidates/exp_9	neck	0.7978	test	best
174	0.5756781241673328	st-pretrain_mt_full_26	experiments/manuscript/_seed/single_task/08-01_12-42_st-pretrain_mt_full_26_b/candidates/exp_16	skeleton	0.5757	test	best_1
175	0.6433253397282175	st-pretrain_mt_full_26	experiments/manuscript/_seed/single_task/08-01_12-42_st-pretrain_mt_full_26_b/candidates/exp_16	skeleton	0.6433	test	best_2
176	0.6433253397282175	st-pretrain_mt_full_26	experiments/manuscript/_seed/single_task/08-01_12-42_st-pretrain_mt_full_26_b/candidates/exp_16	skeleton	0.6433	test	best_3
177	0.6701838529176658	st-pretrain_mt_full_26	experiments/manuscript/_seed/single_task/08-01_12-42_st-pretrain_mt_full_26_b/candidates/exp_16	skeleton	0.6702	test	best_4
178	0.6816839861444177	st-pretrain_mt_full_26	experiments/manuscript/_seed/single_task/08-01_12-42_st-pretrain_mt_full_26_b/candidates/exp_16	skeleton	0.6817	test	best_5
179	0.6816839861444177	st-pretrain_mt_full_26	experiments/manuscript/_seed/single_task/08-01_12-42_st-pretrain_mt_full_26_b/candidates/exp_16	skeleton	0.6817	test	best
180	0.8359306086445163	st-pretrain_mt_full_26	experiments/manuscript/_seed/single_task/08-01_12-42_st-pretrain_mt_full_26_b/candidates/exp_29	chest	0.8359	test	best_1
181	0.8359306086445163	st-pretrain_mt_full_26	experiments/manuscript/_seed/single_task/08-01_12-42_st-pretrain_mt_full_26_b/candidates/exp_29	chest	0.8359	test	best_2
182	0.8359306086445163	st-pretrain_mt_full_26	experiments/manuscript/_seed/single_task/08-01_12-42_st-pretrain_mt_full_26_b/candidates/exp_29	chest	0.8359	test	best_3
183	0.8359306086445163	st-pretrain_mt_full_26	experiments/manuscript/_seed/single_task/08-01_12-42_st-pretrain_mt_full_26_b/candidates/exp_29	chest	0.8359	test	best_4
184	0.8359306086445163	st-pretrain_mt_full_26	experiments/manuscript/_seed/single_task/08-01_12-42_st-pretrain_mt_full_26_b/candidates/exp_29	chest	0.8359	test	best_5
185	0.8359306086445163	st-pretrain_mt_full_26	experiments/manuscript/_seed/single_task/08-01_12-42_st-pretrain_mt_full_26_b/candidates/exp_29	chest	0.8359	test	best
186	0.7096597877672906	st-pretrain_mt_full_26	experiments/manuscript/_seed/single_task/08-01_12-42_st-pretrain_mt_full_26_b/candidates/exp_24	head_neck	0.7097	test	best_1
187	0.7096597877672906	st-pretrain_mt_full_26	experiments/manuscript/_seed/single_task/08-01_12-42_st-pretrain_mt_full_26_b/candidates/exp_24	head_neck	0.7097	test	best_2
188	0.7935130379139337	st-pretrain_mt_full_26	experiments/manuscript/_seed/single_task/08-01_12-42_st-pretrain_mt_full_26_b/candidates/exp_24	head_neck	0.7935	test	best_3
189	0.7935130379139337	st-pretrain_mt_full_26	experiments/manuscript/_seed/single_task/08-01_12-42_st-pretrain_mt_full_26_b/candidates/exp_24	head_neck	0.7935	test	best_4
190	0.7935130379139337	st-pretrain_mt_full_26	experiments/manuscript/_seed/single_task/08-01_12-42_st-pretrain_mt_full_26_b/candidates/exp_24	head_neck	0.7935	test	best_5
191	0.7935130379139337	st-pretrain_mt_full_26	experiments/manuscript/_seed/single_task/08-01_12-42_st-pretrain_mt_full_26_b/candidates/exp_24	head_neck	0.7935	test	best
192	0.6282334132693845	st-pretrain_mt_full_26	experiments/manuscript/_seed/single_task/08-01_12-42_st-pretrain_mt_full_26_b/candidates/exp_17	skeleton	0.6282	test	best_1
193	0.6553050892619239	st-pretrain_mt_full_26	experiments/manuscript/_seed/single_task/08-01_12-42_st-pretrain_mt_full_26_b/candidates/exp_17	skeleton	0.6553	test	best_2
194	0.6640447641886491	st-pretrain_mt_full_26	experiments/manuscript/_seed/single_task/08-01_12-42_st-pretrain_mt_full_26_b/candidates/exp_17	skeleton	0.664	test	best_3
195	0.6640447641886491	st-pretrain_mt_full_26	experiments/manuscript/_seed/single_task/08-01_12-42_st-pretrain_mt_full_26_b/candidates/exp_17	skeleton	0.664	test	best_4
196	0.6640447641886491	st-pretrain_mt_full_26	experiments/manuscript/_seed/single_task/08-01_12-42_st-pretrain_mt_full_26_b/candidates/exp_17	skeleton	0.664	test	best_5
197	0.6640447641886491	st-pretrain_mt_full_26	experiments/manuscript/_seed/single_task/08-01_12-42_st-pretrain_mt_full_26_b/candidates/exp_17	skeleton	0.664	test	best
198	0.7407619256566162	st-pretrain_mt_full_26	experiments/manuscript/_seed/single_task/08-01_12-42_st-pretrain_mt_full_26_b/candidates/exp_7	neck	0.7408	test	best_1
199	0.7527345953739109	st-pretrain_mt_full_26	experiments/manuscript/_seed/single_task/08-01_12-42_st-pretrain_mt_full_26_b/candidates/exp_7	neck	0.7527	test	best_2
200	0.7527345953739109	st-pretrain_mt_full_26	experiments/manuscript/_seed/single_task/08-01_12-42_st-pretrain_mt_full_26_b/candidates/exp_7	neck	0.7527	test	best_3
201	0.7832069203284648	st-pretrain_mt_full_26	experiments/manuscript/_seed/single_task/08-01_12-42_st-pretrain_mt_full_26_b/candidates/exp_7	neck	0.7832	test	best_4
202	0.7716730395536888	st-pretrain_mt_full_26	experiments/manuscript/_seed/single_task/08-01_12-42_st-pretrain_mt_full_26_b/candidates/exp_7	neck	0.7717	test	best_5
203	0.7716730395536888	st-pretrain_mt_full_26	experiments/manuscript/_seed/single_task/08-01_12-42_st-pretrain_mt_full_26_b/candidates/exp_7	neck	0.7717	test	best
204	0.8192115951862637	st-pretrain_mt_full_26	experiments/manuscript/_seed/single_task/08-01_12-42_st-pretrain_mt_full_26_b/candidates/exp_1	thoracic_lymph_node	0.8192	test	best_1
205	0.8626087284310121	st-pretrain_mt_full_26	experiments/manuscript/_seed/single_task/08-01_12-42_st-pretrain_mt_full_26_b/candidates/exp_1	thoracic_lymph_node	0.8626	test	best_2
206	0.8626087284310121	st-pretrain_mt_full_26	experiments/manuscript/_seed/single_task/08-01_12-42_st-pretrain_mt_full_26_b/candidates/exp_1	thoracic_lymph_node	0.8626	test	best_3
207	0.8674243495141971	st-pretrain_mt_full_26	experiments/manuscript/_seed/single_task/08-01_12-42_st-pretrain_mt_full_26_b/candidates/exp_1	thoracic_lymph_node	0.8674	test	best_4
208	0.8631859432868734	st-pretrain_mt_full_26	experiments/manuscript/_seed/single_task/08-01_12-42_st-pretrain_mt_full_26_b/candidates/exp_1	thoracic_lymph_node	0.8632	test	best_5
209	0.8631859432868734	st-pretrain_mt_full_26	experiments/manuscript/_seed/single_task/08-01_12-42_st-pretrain_mt_full_26_b/candidates/exp_1	thoracic_lymph_node	0.8632	test	best
210	0.8568789874944636	st-pretrain_mt_full_26	experiments/manuscript/_seed/single_task/08-01_12-42_st-pretrain_mt_full_26_b/candidates/exp_2	thoracic_lymph_node	0.8569	test	best_1
211	0.8722022749333258	st-pretrain_mt_full_26	experiments/manuscript/_seed/single_task/08-01_12-42_st-pretrain_mt_full_26_b/candidates/exp_2	thoracic_lymph_node	0.8722	test	best_2
212	0.8722022749333258	st-pretrain_mt_full_26	experiments/manuscript/_seed/single_task/08-01_12-42_st-pretrain_mt_full_26_b/candidates/exp_2	thoracic_lymph_node	0.8722	test	best_3
213	0.8722022749333258	st-pretrain_mt_full_26	experiments/manuscript/_seed/single_task/08-01_12-42_st-pretrain_mt_full_26_b/candidates/exp_2	thoracic_lymph_node	0.8722	test	best_4
214	0.8722022749333258	st-pretrain_mt_full_26	experiments/manuscript/_seed/single_task/08-01_12-42_st-pretrain_mt_full_26_b/candidates/exp_2	thoracic_lymph_node	0.8722	test	best_5
215	0.8722022749333258	st-pretrain_mt_full_26	experiments/manuscript/_seed/single_task/08-01_12-42_st-pretrain_mt_full_26_b/candidates/exp_2	thoracic_lymph_node	0.8722	test	best
216	0.865699772883624	st-pretrain_mt_full_26	experiments/manuscript/_seed/single_task/08-01_12-42_st-pretrain_mt_full_26_b/candidates/exp_0	thoracic_lymph_node	0.8657	test	best_1
217	0.857920330214017	st-pretrain_mt_full_26	experiments/manuscript/_seed/single_task/08-01_12-42_st-pretrain_mt_full_26_b/candidates/exp_0	thoracic_lymph_node	0.8579	test	best_2
218	0.857920330214017	st-pretrain_mt_full_26	experiments/manuscript/_seed/single_task/08-01_12-42_st-pretrain_mt_full_26_b/candidates/exp_0	thoracic_lymph_node	0.8579	test	best_3
219	0.857920330214017	st-pretrain_mt_full_26	experiments/manuscript/_seed/single_task/08-01_12-42_st-pretrain_mt_full_26_b/candidates/exp_0	thoracic_lymph_node	0.8579	test	best_4
220	0.857920330214017	st-pretrain_mt_full_26	experiments/manuscript/_seed/single_task/08-01_12-42_st-pretrain_mt_full_26_b/candidates/exp_0	thoracic_lymph_node	0.8579	test	best_5
221	0.857920330214017	st-pretrain_mt_full_26	experiments/manuscript/_seed/single_task/08-01_12-42_st-pretrain_mt_full_26_b/candidates/exp_0	thoracic_lymph_node	0.8579	test	best
222	0.7507287030652541	st-pretrain_mt_full_26	experiments/manuscript/_seed/single_task/08-01_12-42_st-pretrain_mt_full_26_b/candidates/exp_5	neck	0.7507	test	best_1
223	0.7507287030652541	st-pretrain_mt_full_26	experiments/manuscript/_seed/single_task/08-01_12-42_st-pretrain_mt_full_26_b/candidates/exp_5	neck	0.7507	test	best_2
224	0.7507287030652541	st-pretrain_mt_full_26	experiments/manuscript/_seed/single_task/08-01_12-42_st-pretrain_mt_full_26_b/candidates/exp_5	neck	0.7507	test	best_3
225	0.7607581646085375	st-pretrain_mt_full_26	experiments/manuscript/_seed/single_task/08-01_12-42_st-pretrain_mt_full_26_b/candidates/exp_5	neck	0.7608	test	best_4
226	0.764542719237761	st-pretrain_mt_full_26	experiments/manuscript/_seed/single_task/08-01_12-42_st-pretrain_mt_full_26_b/candidates/exp_5	neck	0.7645	test	best_5
227	0.764542719237761	st-pretrain_mt_full_26	experiments/manuscript/_seed/single_task/08-01_12-42_st-pretrain_mt_full_26_b/candidates/exp_5	neck	0.7645	test	best
228	0.753416285338181	st-pretrain_mt_full_26	experiments/manuscript/_seed/single_task/08-01_12-42_st-pretrain_mt_full_26_b/candidates/exp_6	neck	0.7534	test	best_1
229	0.7742039114900019	st-pretrain_mt_full_26	experiments/manuscript/_seed/single_task/08-01_12-42_st-pretrain_mt_full_26_b/candidates/exp_6	neck	0.7742	test	best_2
230	0.7742039114900019	st-pretrain_mt_full_26	experiments/manuscript/_seed/single_task/08-01_12-42_st-pretrain_mt_full_26_b/candidates/exp_6	neck	0.7742	test	best_3
231	0.7742039114900019	st-pretrain_mt_full_26	experiments/manuscript/_seed/single_task/08-01_12-42_st-pretrain_mt_full_26_b/candidates/exp_6	neck	0.7742	test	best_4
232	0.7742039114900019	st-pretrain_mt_full_26	experiments/manuscript/_seed/single_task/08-01_12-42_st-pretrain_mt_full_26_b/candidates/exp_6	neck	0.7742	test	best_5
233	0.7742039114900019	st-pretrain_mt_full_26	experiments/manuscript/_seed/single_task/08-01_12-42_st-pretrain_mt_full_26_b/candidates/exp_6	neck	0.7742	test	best
234	0.7000479616306955	st-pretrain_mt_full_26	experiments/manuscript/_seed/single_task/08-01_12-42_st-pretrain_mt_full_26_b/candidates/exp_15	skeleton	0.7	test	best_1
235	0.7000479616306955	st-pretrain_mt_full_26	experiments/manuscript/_seed/single_task/08-01_12-42_st-pretrain_mt_full_26_b/candidates/exp_15	skeleton	0.7	test	best_2
236	0.7000479616306955	st-pretrain_mt_full_26	experiments/manuscript/_seed/single_task/08-01_12-42_st-pretrain_mt_full_26_b/candidates/exp_15	skeleton	0.7	test	best_3
237	0.7000479616306955	st-pretrain_mt_full_26	experiments/manuscript/_seed/single_task/08-01_12-42_st-pretrain_mt_full_26_b/candidates/exp_15	skeleton	0.7	test	best_4
238	0.7000479616306955	st-pretrain_mt_full_26	experiments/manuscript/_seed/single_task/08-01_12-42_st-pretrain_mt_full_26_b/candidates/exp_15	skeleton	0.7	test	best_5
239	0.7000479616306955	st-pretrain_mt_full_26	experiments/manuscript/_seed/single_task/08-01_12-42_st-pretrain_mt_full_26_b/candidates/exp_15	skeleton	0.7	test	best
240	0.7979288410031653	st-pretrain_mt_full_26	experiments/manuscript/_seed/single_task/08-01_12-42_st-pretrain_mt_full_26_b/candidates/exp_11	abdomen	0.7979	test	best_1
241	0.7979288410031653	st-pretrain_mt_full_26	experiments/manuscript/_seed/single_task/08-01_12-42_st-pretrain_mt_full_26_b/candidates/exp_11	abdomen	0.7979	test	best_2
242	0.7979288410031653	st-pretrain_mt_full_26	experiments/manuscript/_seed/single_task/08-01_12-42_st-pretrain_mt_full_26_b/candidates/exp_11	abdomen	0.7979	test	best_3
243	0.7979288410031653	st-pretrain_mt_full_26	experiments/manuscript/_seed/single_task/08-01_12-42_st-pretrain_mt_full_26_b/candidates/exp_11	abdomen	0.7979	test	best_4
244	0.7979288410031653	st-pretrain_mt_full_26	experiments/manuscript/_seed/single_task/08-01_12-42_st-pretrain_mt_full_26_b/candidates/exp_11	abdomen	0.7979	test	best_5
245	0.7979288410031653	st-pretrain_mt_full_26	experiments/manuscript/_seed/single_task/08-01_12-42_st-pretrain_mt_full_26_b/candidates/exp_11	abdomen	0.7979	test	best
246	0.7748626886364849	st-pretrain_mt_full_26	experiments/manuscript/_seed/single_task/08-01_12-42_st-pretrain_mt_full_26_b/candidates/exp_21	head_neck	0.7749	test	best_1
247	0.7748626886364849	st-pretrain_mt_full_26	experiments/manuscript/_seed/single_task/08-01_12-42_st-pretrain_mt_full_26_b/candidates/exp_21	head_neck	0.7749	test	best_2
248	0.7748626886364849	st-pretrain_mt_full_26	experiments/manuscript/_seed/single_task/08-01_12-42_st-pretrain_mt_full_26_b/candidates/exp_21	head_neck	0.7749	test	best_3
249	0.7748626886364849	st-pretrain_mt_full_26	experiments/manuscript/_seed/single_task/08-01_12-42_st-pretrain_mt_full_26_b/candidates/exp_21	head_neck	0.7749	test	best_4
250	0.7748626886364849	st-pretrain_mt_full_26	experiments/manuscript/_seed/single_task/08-01_12-42_st-pretrain_mt_full_26_b/candidates/exp_21	head_neck	0.7749	test	best_5
251	0.7748626886364849	st-pretrain_mt_full_26	experiments/manuscript/_seed/single_task/08-01_12-42_st-pretrain_mt_full_26_b/candidates/exp_21	head_neck	0.7749	test	best
252	0.8191172326766638	st-pretrain_mt_full_26	experiments/manuscript/_seed/single_task/08-01_12-42_st-pretrain_mt_full_26_b/candidates/exp_28	chest	0.8191	test	best_1
253	0.8191172326766638	st-pretrain_mt_full_26	experiments/manuscript/_seed/single_task/08-01_12-42_st-pretrain_mt_full_26_b/candidates/exp_28	chest	0.8191	test	best_2
254	0.8356855826717633	st-pretrain_mt_full_26	experiments/manuscript/_seed/single_task/08-01_12-42_st-pretrain_mt_full_26_b/candidates/exp_28	chest	0.8357	test	best_3
255	0.8356855826717633	st-pretrain_mt_full_26	experiments/manuscript/_seed/single_task/08-01_12-42_st-pretrain_mt_full_26_b/candidates/exp_28	chest	0.8357	test	best_4
256	0.8562003822405175	st-pretrain_mt_full_26	experiments/manuscript/_seed/single_task/08-01_12-42_st-pretrain_mt_full_26_b/candidates/exp_28	chest	0.8562	test	best_5
257	0.8562003822405175	st-pretrain_mt_full_26	experiments/manuscript/_seed/single_task/08-01_12-42_st-pretrain_mt_full_26_b/candidates/exp_28	chest	0.8562	test	best
258	0.7590578574562779	st-pretrain_mt_full_26	experiments/manuscript/_seed/single_task/08-01_12-42_st-pretrain_mt_full_26_b/candidates/exp_8	neck	0.7591	test	best_1
259	0.7899454648028583	st-pretrain_mt_full_26	experiments/manuscript/_seed/single_task/08-01_12-42_st-pretrain_mt_full_26_b/candidates/exp_8	neck	0.7899	test	best_2
260	0.7899454648028583	st-pretrain_mt_full_26	experiments/manuscript/_seed/single_task/08-01_12-42_st-pretrain_mt_full_26_b/candidates/exp_8	neck	0.7899	test	best_3
261	0.7660314674355921	st-pretrain_mt_full_26	experiments/manuscript/_seed/single_task/08-01_12-42_st-pretrain_mt_full_26_b/candidates/exp_8	neck	0.766	test	best_4
262	0.7660314674355921	st-pretrain_mt_full_26	experiments/manuscript/_seed/single_task/08-01_12-42_st-pretrain_mt_full_26_b/candidates/exp_8	neck	0.766	test	best_5
263	0.7660314674355921	st-pretrain_mt_full_26	experiments/manuscript/_seed/single_task/08-01_12-42_st-pretrain_mt_full_26_b/candidates/exp_8	neck	0.766	test	best
264	0.7954400666470646	st-pretrain_mt_full_26	experiments/manuscript/_seed/single_task/08-01_12-42_st-pretrain_mt_full_26_b/candidates/exp_25	chest	0.7954	test	best_1
265	0.8472814368323043	st-pretrain_mt_full_26	experiments/manuscript/_seed/single_task/08-01_12-42_st-pretrain_mt_full_26_b/candidates/exp_25	chest	0.8473	test	best_2
266	0.8472814368323043	st-pretrain_mt_full_26	experiments/manuscript/_seed/single_task/08-01_12-42_st-pretrain_mt_full_26_b/candidates/exp_25	chest	0.8473	test	best_3
267	0.8472814368323043	st-pretrain_mt_full_26	experiments/manuscript/_seed/single_task/08-01_12-42_st-pretrain_mt_full_26_b/candidates/exp_25	chest	0.8473	test	best_4
268	0.8472814368323043	st-pretrain_mt_full_26	experiments/manuscript/_seed/single_task/08-01_12-42_st-pretrain_mt_full_26_b/candidates/exp_25	chest	0.8473	test	best_5
269	0.8472814368323043	st-pretrain_mt_full_26	experiments/manuscript/_seed/single_task/08-01_12-42_st-pretrain_mt_full_26_b/candidates/exp_25	chest	0.8473	test	best
270	0.8046456507182858	st-pretrain_mt_full_26	experiments/manuscript/_seed/single_task/08-01_12-42_st-pretrain_mt_full_26_b/candidates/exp_13	abdomen	0.8046	test	best_1
271	0.8046456507182858	st-pretrain_mt_full_26	experiments/manuscript/_seed/single_task/08-01_12-42_st-pretrain_mt_full_26_b/candidates/exp_13	abdomen	0.8046	test	best_2
272	0.8046456507182858	st-pretrain_mt_full_26	experiments/manuscript/_seed/single_task/08-01_12-42_st-pretrain_mt_full_26_b/candidates/exp_13	abdomen	0.8046	test	best_3
273	0.8046456507182858	st-pretrain_mt_full_26	experiments/manuscript/_seed/single_task/08-01_12-42_st-pretrain_mt_full_26_b/candidates/exp_13	abdomen	0.8046	test	best_4
274	0.8046456507182858	st-pretrain_mt_full_26	experiments/manuscript/_seed/single_task/08-01_12-42_st-pretrain_mt_full_26_b/candidates/exp_13	abdomen	0.8046	test	best_5
275	0.8046456507182858	st-pretrain_mt_full_26	experiments/manuscript/_seed/single_task/08-01_12-42_st-pretrain_mt_full_26_b/candidates/exp_13	abdomen	0.8046	test	best
276	0.5987743138822275	st-pretrain_mt_full_26	experiments/manuscript/_seed/single_task/08-01_12-42_st-pretrain_mt_full_26_b/candidates/exp_18	skeleton	0.5988	test	best_1
277	0.6454676258992806	st-pretrain_mt_full_26	experiments/manuscript/_seed/single_task/08-01_12-42_st-pretrain_mt_full_26_b/candidates/exp_18	skeleton	0.6455	test	best_2
278	0.6454676258992806	st-pretrain_mt_full_26	experiments/manuscript/_seed/single_task/08-01_12-42_st-pretrain_mt_full_26_b/candidates/exp_18	skeleton	0.6455	test	best_3
279	0.710109245936584	st-pretrain_mt_full_26	experiments/manuscript/_seed/single_task/08-01_12-42_st-pretrain_mt_full_26_b/candidates/exp_18	skeleton	0.7101	test	best_4
280	0.710109245936584	st-pretrain_mt_full_26	experiments/manuscript/_seed/single_task/08-01_12-42_st-pretrain_mt_full_26_b/candidates/exp_18	skeleton	0.7101	test	best_5
281	0.710109245936584	st-pretrain_mt_full_26	experiments/manuscript/_seed/single_task/08-01_12-42_st-pretrain_mt_full_26_b/candidates/exp_18	skeleton	0.7101	test	best
282	0.8682253823753923	st-pretrain_mt_full_26	experiments/manuscript/_seed/single_task/08-01_12-42_st-pretrain_mt_full_26_b/candidates/exp_3	thoracic_lymph_node	0.8682	test	best_1
283	0.8682253823753923	st-pretrain_mt_full_26	experiments/manuscript/_seed/single_task/08-01_12-42_st-pretrain_mt_full_26_b/candidates/exp_3	thoracic_lymph_node	0.8682	test	best_2
284	0.873959835269948	st-pretrain_mt_full_26	experiments/manuscript/_seed/single_task/08-01_12-42_st-pretrain_mt_full_26_b/candidates/exp_3	thoracic_lymph_node	0.874	test	best_3
285	0.873959835269948	st-pretrain_mt_full_26	experiments/manuscript/_seed/single_task/08-01_12-42_st-pretrain_mt_full_26_b/candidates/exp_3	thoracic_lymph_node	0.874	test	best_4
286	0.873959835269948	st-pretrain_mt_full_26	experiments/manuscript/_seed/single_task/08-01_12-42_st-pretrain_mt_full_26_b/candidates/exp_3	thoracic_lymph_node	0.874	test	best_5
287	0.873959835269948	st-pretrain_mt_full_26	experiments/manuscript/_seed/single_task/08-01_12-42_st-pretrain_mt_full_26_b/candidates/exp_3	thoracic_lymph_node	0.874	test	best
288	0.8077832500245026	st-pretrain_mt_full_26	experiments/manuscript/_seed/single_task/08-01_12-42_st-pretrain_mt_full_26_b/candidates/exp_26	chest	0.8078	test	best_1
289	0.8469567774184064	st-pretrain_mt_full_26	experiments/manuscript/_seed/single_task/08-01_12-42_st-pretrain_mt_full_26_b/candidates/exp_26	chest	0.847	test	best_2
290	0.8469567774184064	st-pretrain_mt_full_26	experiments/manuscript/_seed/single_task/08-01_12-42_st-pretrain_mt_full_26_b/candidates/exp_26	chest	0.847	test	best_3
291	0.8431650004900522	st-pretrain_mt_full_26	experiments/manuscript/_seed/single_task/08-01_12-42_st-pretrain_mt_full_26_b/candidates/exp_26	chest	0.8432	test	best_4
292	0.8431650004900522	st-pretrain_mt_full_26	experiments/manuscript/_seed/single_task/08-01_12-42_st-pretrain_mt_full_26_b/candidates/exp_26	chest	0.8432	test	best_5
293	0.8431650004900522	st-pretrain_mt_full_26	experiments/manuscript/_seed/single_task/08-01_12-42_st-pretrain_mt_full_26_b/candidates/exp_26	chest	0.8432	test	best
294	0.7679343194545898	st-pretrain_mt_full_26	experiments/manuscript/_seed/single_task/08-01_12-42_st-pretrain_mt_full_26_b/candidates/exp_14	abdomen	0.7679	test	best_1
295	0.7801961589968347	st-pretrain_mt_full_26	experiments/manuscript/_seed/single_task/08-01_12-42_st-pretrain_mt_full_26_b/candidates/exp_14	abdomen	0.7802	test	best_2
296	0.7801961589968347	st-pretrain_mt_full_26	experiments/manuscript/_seed/single_task/08-01_12-42_st-pretrain_mt_full_26_b/candidates/exp_14	abdomen	0.7802	test	best_3
297	0.7801961589968347	st-pretrain_mt_full_26	experiments/manuscript/_seed/single_task/08-01_12-42_st-pretrain_mt_full_26_b/candidates/exp_14	abdomen	0.7802	test	best_4
298	0.7801961589968347	st-pretrain_mt_full_26	experiments/manuscript/_seed/single_task/08-01_12-42_st-pretrain_mt_full_26_b/candidates/exp_14	abdomen	0.7802	test	best_5
299	0.7801961589968347	st-pretrain_mt_full_26	experiments/manuscript/_seed/single_task/08-01_12-42_st-pretrain_mt_full_26_b/candidates/exp_14	abdomen	0.7802	test	best
300	0.79443823046019	st-pretrain_mt_full_26	experiments/manuscript/_seed/single_task/08-01_12-42_st-pretrain_mt_full_26_b/candidates/exp_10	abdomen	0.7944	test	best_1
301	0.7964907475042611	st-pretrain_mt_full_26	experiments/manuscript/_seed/single_task/08-01_12-42_st-pretrain_mt_full_26_b/candidates/exp_10	abdomen	0.7965	test	best_2
302	0.7964907475042611	st-pretrain_mt_full_26	experiments/manuscript/_seed/single_task/08-01_12-42_st-pretrain_mt_full_26_b/candidates/exp_10	abdomen	0.7965	test	best_3
303	0.7964907475042611	st-pretrain_mt_full_26	experiments/manuscript/_seed/single_task/08-01_12-42_st-pretrain_mt_full_26_b/candidates/exp_10	abdomen	0.7965	test	best_4
304	0.7964907475042611	st-pretrain_mt_full_26	experiments/manuscript/_seed/single_task/08-01_12-42_st-pretrain_mt_full_26_b/candidates/exp_10	abdomen	0.7965	test	best_5
305	0.7964907475042611	st-pretrain_mt_full_26	experiments/manuscript/_seed/single_task/08-01_12-42_st-pretrain_mt_full_26_b/candidates/exp_10	abdomen	0.7965	test	best
306	0.7724297445742015	st-pretrain_mt_full_26	experiments/manuscript/_seed/single_task/08-01_12-42_st-pretrain_mt_full_26_b/candidates/exp_22	head_neck	0.7724	test	best_1
307	0.7724297445742015	st-pretrain_mt_full_26	experiments/manuscript/_seed/single_task/08-01_12-42_st-pretrain_mt_full_26_b/candidates/exp_22	head_neck	0.7724	test	best_2
308	0.7724297445742015	st-pretrain_mt_full_26	experiments/manuscript/_seed/single_task/08-01_12-42_st-pretrain_mt_full_26_b/candidates/exp_22	head_neck	0.7724	test	best_3
309	0.7724297445742015	st-pretrain_mt_full_26	experiments/manuscript/_seed/single_task/08-01_12-42_st-pretrain_mt_full_26_b/candidates/exp_22	head_neck	0.7724	test	best_4
310	0.7724297445742015	st-pretrain_mt_full_26	experiments/manuscript/_seed/single_task/08-01_12-42_st-pretrain_mt_full_26_b/candidates/exp_22	head_neck	0.7724	test	best_5
311	0.7724297445742015	st-pretrain_mt_full_26	experiments/manuscript/_seed/single_task/08-01_12-42_st-pretrain_mt_full_26_b/candidates/exp_22	head_neck	0.7724	test	best
312	0.7915525322619917	st-pretrain_mt_full_26	experiments/manuscript/_seed/single_task/08-01_12-42_st-pretrain_mt_full_26_b/candidates/exp_12	abdomen	0.7916	test	best_1
313	0.7915525322619917	st-pretrain_mt_full_26	experiments/manuscript/_seed/single_task/08-01_12-42_st-pretrain_mt_full_26_b/candidates/exp_12	abdomen	0.7916	test	best_2
314	0.7915525322619917	st-pretrain_mt_full_26	experiments/manuscript/_seed/single_task/08-01_12-42_st-pretrain_mt_full_26_b/candidates/exp_12	abdomen	0.7916	test	best_3
315	0.7915525322619917	st-pretrain_mt_full_26	experiments/manuscript/_seed/single_task/08-01_12-42_st-pretrain_mt_full_26_b/candidates/exp_12	abdomen	0.7916	test	best_4
316	0.7915525322619917	st-pretrain_mt_full_26	experiments/manuscript/_seed/single_task/08-01_12-42_st-pretrain_mt_full_26_b/candidates/exp_12	abdomen	0.7916	test	best_5
317	0.7915525322619917	st-pretrain_mt_full_26	experiments/manuscript/_seed/single_task/08-01_12-42_st-pretrain_mt_full_26_b/candidates/exp_12	abdomen	0.7916	test	best
318	0.7670439396363249	st-pretrain_mt_full_26	experiments/manuscript/_seed/single_task/08-01_12-42_st-pretrain_mt_full_26_b/candidates/exp_23	head_neck	0.767	test	best_1
319	0.7670439396363249	st-pretrain_mt_full_26	experiments/manuscript/_seed/single_task/08-01_12-42_st-pretrain_mt_full_26_b/candidates/exp_23	head_neck	0.767	test	best_2
320	0.7670439396363249	st-pretrain_mt_full_26	experiments/manuscript/_seed/single_task/08-01_12-42_st-pretrain_mt_full_26_b/candidates/exp_23	head_neck	0.767	test	best_3
321	0.7984255852396951	st-pretrain_mt_full_26	experiments/manuscript/_seed/single_task/08-01_12-42_st-pretrain_mt_full_26_b/candidates/exp_23	head_neck	0.7984	test	best_4
322	0.7984255852396951	st-pretrain_mt_full_26	experiments/manuscript/_seed/single_task/08-01_12-42_st-pretrain_mt_full_26_b/candidates/exp_23	head_neck	0.7984	test	best_5
323	0.7984255852396951	st-pretrain_mt_full_26	experiments/manuscript/_seed/single_task/08-01_12-42_st-pretrain_mt_full_26_b/candidates/exp_23	head_neck	0.7984	test	best
324	0.7779821895163441	st-pretrain_mt_full_26	experiments/manuscript/_seed/single_task/08-01_12-42_st-pretrain_mt_full_26_b/candidates/exp_20	head_neck	0.778	test	best_1
325	0.7779821895163441	st-pretrain_mt_full_26	experiments/manuscript/_seed/single_task/08-01_12-42_st-pretrain_mt_full_26_b/candidates/exp_20	head_neck	0.778	test	best_2
326	0.7779821895163441	st-pretrain_mt_full_26	experiments/manuscript/_seed/single_task/08-01_12-42_st-pretrain_mt_full_26_b/candidates/exp_20	head_neck	0.778	test	best_3
327	0.7779821895163441	st-pretrain_mt_full_26	experiments/manuscript/_seed/single_task/08-01_12-42_st-pretrain_mt_full_26_b/candidates/exp_20	head_neck	0.778	test	best_4
328	0.7779821895163441	st-pretrain_mt_full_26	experiments/manuscript/_seed/single_task/08-01_12-42_st-pretrain_mt_full_26_b/candidates/exp_20	head_neck	0.778	test	best_5
329	0.7779821895163441	st-pretrain_mt_full_26	experiments/manuscript/_seed/single_task/08-01_12-42_st-pretrain_mt_full_26_b/candidates/exp_20	head_neck	0.778	test	best
330	0.8769064872325742	st-pretrain_mt_full_26	experiments/manuscript/_seed/single_task/08-01_12-42_st-pretrain_mt_full_26_c/candidates/exp_19	lungs	0.8769	test	best_1
331	0.8769064872325742	st-pretrain_mt_full_26	experiments/manuscript/_seed/single_task/08-01_12-42_st-pretrain_mt_full_26_c/candidates/exp_19	lungs	0.8769	test	best_2
332	0.8769064872325742	st-pretrain_mt_full_26	experiments/manuscript/_seed/single_task/08-01_12-42_st-pretrain_mt_full_26_c/candidates/exp_19	lungs	0.8769	test	best_3
333	0.8769064872325742	st-pretrain_mt_full_26	experiments/manuscript/_seed/single_task/08-01_12-42_st-pretrain_mt_full_26_c/candidates/exp_19	lungs	0.8769	test	best_4
334	0.8769064872325742	st-pretrain_mt_full_26	experiments/manuscript/_seed/single_task/08-01_12-42_st-pretrain_mt_full_26_c/candidates/exp_19	lungs	0.8769	test	best_5
335	0.8769064872325742	st-pretrain_mt_full_26	experiments/manuscript/_seed/single_task/08-01_12-42_st-pretrain_mt_full_26_c/candidates/exp_19	lungs	0.8769	test	best
336	0.876091816755308	st-pretrain_mt_full_26	experiments/manuscript/_seed/single_task/08-01_12-42_st-pretrain_mt_full_26_c/candidates/exp_4	hilar_lymph_node	0.8761	test	best_1
337	0.8971713440628775	st-pretrain_mt_full_26	experiments/manuscript/_seed/single_task/08-01_12-42_st-pretrain_mt_full_26_c/candidates/exp_4	hilar_lymph_node	0.8972	test	best_2
338	0.9074611528474026	st-pretrain_mt_full_26	experiments/manuscript/_seed/single_task/08-01_12-42_st-pretrain_mt_full_26_c/candidates/exp_4	hilar_lymph_node	0.9075	test	best_3
339	0.9074611528474026	st-pretrain_mt_full_26	experiments/manuscript/_seed/single_task/08-01_12-42_st-pretrain_mt_full_26_c/candidates/exp_4	hilar_lymph_node	0.9075	test	best_4
340	0.9074611528474026	st-pretrain_mt_full_26	experiments/manuscript/_seed/single_task/08-01_12-42_st-pretrain_mt_full_26_c/candidates/exp_4	hilar_lymph_node	0.9075	test	best_5
341	0.9074611528474026	st-pretrain_mt_full_26	experiments/manuscript/_seed/single_task/08-01_12-42_st-pretrain_mt_full_26_c/candidates/exp_4	hilar_lymph_node	0.9075	test	best
342	0.7739497646593058	st-pretrain_mt_full_26	experiments/manuscript/_seed/single_task/08-01_12-42_st-pretrain_mt_full_26_c/candidates/exp_9	pelvis	0.7739	test	best_1
343	0.7739497646593058	st-pretrain_mt_full_26	experiments/manuscript/_seed/single_task/08-01_12-42_st-pretrain_mt_full_26_c/candidates/exp_9	pelvis	0.7739	test	best_2
344	0.7759996480886817	st-pretrain_mt_full_26	experiments/manuscript/_seed/single_task/08-01_12-42_st-pretrain_mt_full_26_c/candidates/exp_9	pelvis	0.776	test	best_3
345	0.7842607662868957	st-pretrain_mt_full_26	experiments/manuscript/_seed/single_task/08-01_12-42_st-pretrain_mt_full_26_c/candidates/exp_9	pelvis	0.7843	test	best_4
346	0.7932784938195574	st-pretrain_mt_full_26	experiments/manuscript/_seed/single_task/08-01_12-42_st-pretrain_mt_full_26_c/candidates/exp_9	pelvis	0.7933	test	best_5
347	0.7932784938195574	st-pretrain_mt_full_26	experiments/manuscript/_seed/single_task/08-01_12-42_st-pretrain_mt_full_26_c/candidates/exp_9	pelvis	0.7933	test	best
348	0.8614475500345066	st-pretrain_mt_full_26	experiments/manuscript/_seed/single_task/08-01_12-42_st-pretrain_mt_full_26_c/candidates/exp_16	lungs	0.8614	test	best_1
349	0.8614475500345066	st-pretrain_mt_full_26	experiments/manuscript/_seed/single_task/08-01_12-42_st-pretrain_mt_full_26_c/candidates/exp_16	lungs	0.8614	test	best_2
350	0.8614475500345066	st-pretrain_mt_full_26	experiments/manuscript/_seed/single_task/08-01_12-42_st-pretrain_mt_full_26_c/candidates/exp_16	lungs	0.8614	test	best_3
351	0.8614475500345066	st-pretrain_mt_full_26	experiments/manuscript/_seed/single_task/08-01_12-42_st-pretrain_mt_full_26_c/candidates/exp_16	lungs	0.8614	test	best_4
352	0.8614475500345066	st-pretrain_mt_full_26	experiments/manuscript/_seed/single_task/08-01_12-42_st-pretrain_mt_full_26_c/candidates/exp_16	lungs	0.8614	test	best_5
353	0.8614475500345066	st-pretrain_mt_full_26	experiments/manuscript/_seed/single_task/08-01_12-42_st-pretrain_mt_full_26_c/candidates/exp_16	lungs	0.8614	test	best
354	0.6785627313461913	st-pretrain_mt_full_26	experiments/manuscript/_seed/single_task/08-01_12-42_st-pretrain_mt_full_26_c/candidates/exp_24	head	0.6786	test	best_1
355	0.707566238067407	st-pretrain_mt_full_26	experiments/manuscript/_seed/single_task/08-01_12-42_st-pretrain_mt_full_26_c/candidates/exp_24	head	0.7076	test	best_2
356	0.707566238067407	st-pretrain_mt_full_26	experiments/manuscript/_seed/single_task/08-01_12-42_st-pretrain_mt_full_26_c/candidates/exp_24	head	0.7076	test	best_3
357	0.6963642119618157	st-pretrain_mt_full_26	experiments/manuscript/_seed/single_task/08-01_12-42_st-pretrain_mt_full_26_c/candidates/exp_24	head	0.6964	test	best_4
358	0.6963642119618157	st-pretrain_mt_full_26	experiments/manuscript/_seed/single_task/08-01_12-42_st-pretrain_mt_full_26_c/candidates/exp_24	head	0.6964	test	best_5
359	0.6963642119618157	st-pretrain_mt_full_26	experiments/manuscript/_seed/single_task/08-01_12-42_st-pretrain_mt_full_26_c/candidates/exp_24	head	0.6964	test	best
360	0.8373964803312629	st-pretrain_mt_full_26	experiments/manuscript/_seed/single_task/08-01_12-42_st-pretrain_mt_full_26_c/candidates/exp_17	lungs	0.8374	test	best_1
361	0.8373964803312629	st-pretrain_mt_full_26	experiments/manuscript/_seed/single_task/08-01_12-42_st-pretrain_mt_full_26_c/candidates/exp_17	lungs	0.8374	test	best_2
362	0.8373964803312629	st-pretrain_mt_full_26	experiments/manuscript/_seed/single_task/08-01_12-42_st-pretrain_mt_full_26_c/candidates/exp_17	lungs	0.8374	test	best_3
363	0.8489173567977915	st-pretrain_mt_full_26	experiments/manuscript/_seed/single_task/08-01_12-42_st-pretrain_mt_full_26_c/candidates/exp_17	lungs	0.8489	test	best_4
364	0.8489173567977915	st-pretrain_mt_full_26	experiments/manuscript/_seed/single_task/08-01_12-42_st-pretrain_mt_full_26_c/candidates/exp_17	lungs	0.8489	test	best_5
365	0.8489173567977915	st-pretrain_mt_full_26	experiments/manuscript/_seed/single_task/08-01_12-42_st-pretrain_mt_full_26_c/candidates/exp_17	lungs	0.8489	test	best
366	0.7904895966216514	st-pretrain_mt_full_26	experiments/manuscript/_seed/single_task/08-01_12-42_st-pretrain_mt_full_26_c/candidates/exp_7	pelvis	0.7905	test	best_1
367	0.7897593806360796	st-pretrain_mt_full_26	experiments/manuscript/_seed/single_task/08-01_12-42_st-pretrain_mt_full_26_c/candidates/exp_7	pelvis	0.7898	test	best_2
368	0.7897593806360796	st-pretrain_mt_full_26	experiments/manuscript/_seed/single_task/08-01_12-42_st-pretrain_mt_full_26_c/candidates/exp_7	pelvis	0.7898	test	best_3
369	0.7897593806360796	st-pretrain_mt_full_26	experiments/manuscript/_seed/single_task/08-01_12-42_st-pretrain_mt_full_26_c/candidates/exp_7	pelvis	0.7898	test	best_4
370	0.7897593806360796	st-pretrain_mt_full_26	experiments/manuscript/_seed/single_task/08-01_12-42_st-pretrain_mt_full_26_c/candidates/exp_7	pelvis	0.7898	test	best_5
371	0.7897593806360796	st-pretrain_mt_full_26	experiments/manuscript/_seed/single_task/08-01_12-42_st-pretrain_mt_full_26_c/candidates/exp_7	pelvis	0.7898	test	best
372	0.8983655728826739	st-pretrain_mt_full_26	experiments/manuscript/_seed/single_task/08-01_12-42_st-pretrain_mt_full_26_c/candidates/exp_1	hilar_lymph_node	0.8984	test	best_1
373	0.9006984849957647	st-pretrain_mt_full_26	experiments/manuscript/_seed/single_task/08-01_12-42_st-pretrain_mt_full_26_c/candidates/exp_1	hilar_lymph_node	0.9007	test	best_2
374	0.9006984849957647	st-pretrain_mt_full_26	experiments/manuscript/_seed/single_task/08-01_12-42_st-pretrain_mt_full_26_c/candidates/exp_1	hilar_lymph_node	0.9007	test	best_3
375	0.9006984849957647	st-pretrain_mt_full_26	experiments/manuscript/_seed/single_task/08-01_12-42_st-pretrain_mt_full_26_c/candidates/exp_1	hilar_lymph_node	0.9007	test	best_4
376	0.9006984849957647	st-pretrain_mt_full_26	experiments/manuscript/_seed/single_task/08-01_12-42_st-pretrain_mt_full_26_c/candidates/exp_1	hilar_lymph_node	0.9007	test	best_5
377	0.9006984849957647	st-pretrain_mt_full_26	experiments/manuscript/_seed/single_task/08-01_12-42_st-pretrain_mt_full_26_c/candidates/exp_1	hilar_lymph_node	0.9007	test	best
378	0.8742727007623623	st-pretrain_mt_full_26	experiments/manuscript/_seed/single_task/08-01_12-42_st-pretrain_mt_full_26_c/candidates/exp_2	hilar_lymph_node	0.8743	test	best_1
379	0.9123075000347158	st-pretrain_mt_full_26	experiments/manuscript/_seed/single_task/08-01_12-42_st-pretrain_mt_full_26_c/candidates/exp_2	hilar_lymph_node	0.9123	test	best_2
380	0.9123075000347158	st-pretrain_mt_full_26	experiments/manuscript/_seed/single_task/08-01_12-42_st-pretrain_mt_full_26_c/candidates/exp_2	hilar_lymph_node	0.9123	test	best_3
381	0.9123075000347158	st-pretrain_mt_full_26	experiments/manuscript/_seed/single_task/08-01_12-42_st-pretrain_mt_full_26_c/candidates/exp_2	hilar_lymph_node	0.9123	test	best_4
382	0.9123075000347158	st-pretrain_mt_full_26	experiments/manuscript/_seed/single_task/08-01_12-42_st-pretrain_mt_full_26_c/candidates/exp_2	hilar_lymph_node	0.9123	test	best_5
383	0.9123075000347158	st-pretrain_mt_full_26	experiments/manuscript/_seed/single_task/08-01_12-42_st-pretrain_mt_full_26_c/candidates/exp_2	hilar_lymph_node	0.9123	test	best
384	0.9059336508685931	st-pretrain_mt_full_26	experiments/manuscript/_seed/single_task/08-01_12-42_st-pretrain_mt_full_26_c/candidates/exp_0	hilar_lymph_node	0.9059	test	best_1
385	0.9066661574993404	st-pretrain_mt_full_26	experiments/manuscript/_seed/single_task/08-01_12-42_st-pretrain_mt_full_26_c/candidates/exp_0	hilar_lymph_node	0.9067	test	best_2
386	0.9066661574993404	st-pretrain_mt_full_26	experiments/manuscript/_seed/single_task/08-01_12-42_st-pretrain_mt_full_26_c/candidates/exp_0	hilar_lymph_node	0.9067	test	best_3
387	0.9066661574993404	st-pretrain_mt_full_26	experiments/manuscript/_seed/single_task/08-01_12-42_st-pretrain_mt_full_26_c/candidates/exp_0	hilar_lymph_node	0.9067	test	best_4
388	0.9066661574993404	st-pretrain_mt_full_26	experiments/manuscript/_seed/single_task/08-01_12-42_st-pretrain_mt_full_26_c/candidates/exp_0	hilar_lymph_node	0.9067	test	best_5
389	0.9066661574993404	st-pretrain_mt_full_26	experiments/manuscript/_seed/single_task/08-01_12-42_st-pretrain_mt_full_26_c/candidates/exp_0	hilar_lymph_node	0.9067	test	best
390	0.758799982404434	st-pretrain_mt_full_26	experiments/manuscript/_seed/single_task/08-01_12-42_st-pretrain_mt_full_26_c/candidates/exp_5	pelvis	0.7588	test	best_1
391	0.7831258522852242	st-pretrain_mt_full_26	experiments/manuscript/_seed/single_task/08-01_12-42_st-pretrain_mt_full_26_c/candidates/exp_5	pelvis	0.7831	test	best_2
392	0.7831258522852242	st-pretrain_mt_full_26	experiments/manuscript/_seed/single_task/08-01_12-42_st-pretrain_mt_full_26_c/candidates/exp_5	pelvis	0.7831	test	best_3
393	0.7831258522852242	st-pretrain_mt_full_26	experiments/manuscript/_seed/single_task/08-01_12-42_st-pretrain_mt_full_26_c/candidates/exp_5	pelvis	0.7831	test	best_4
394	0.7831258522852242	st-pretrain_mt_full_26	experiments/manuscript/_seed/single_task/08-01_12-42_st-pretrain_mt_full_26_c/candidates/exp_5	pelvis	0.7831	test	best_5
395	0.7831258522852242	st-pretrain_mt_full_26	experiments/manuscript/_seed/single_task/08-01_12-42_st-pretrain_mt_full_26_c/candidates/exp_5	pelvis	0.7831	test	best
396	0.7828795143623807	st-pretrain_mt_full_26	experiments/manuscript/_seed/single_task/08-01_12-42_st-pretrain_mt_full_26_c/candidates/exp_6	pelvis	0.7829	test	best_1
397	0.7828795143623807	st-pretrain_mt_full_26	experiments/manuscript/_seed/single_task/08-01_12-42_st-pretrain_mt_full_26_c/candidates/exp_6	pelvis	0.7829	test	best_2
398	0.7828795143623807	st-pretrain_mt_full_26	experiments/manuscript/_seed/single_task/08-01_12-42_st-pretrain_mt_full_26_c/candidates/exp_6	pelvis	0.7829	test	best_3
399	0.7828795143623807	st-pretrain_mt_full_26	experiments/manuscript/_seed/single_task/08-01_12-42_st-pretrain_mt_full_26_c/candidates/exp_6	pelvis	0.7829	test	best_4
400	0.7829410988430916	st-pretrain_mt_full_26	experiments/manuscript/_seed/single_task/08-01_12-42_st-pretrain_mt_full_26_c/candidates/exp_6	pelvis	0.7829	test	best_5
401	0.7829410988430916	st-pretrain_mt_full_26	experiments/manuscript/_seed/single_task/08-01_12-42_st-pretrain_mt_full_26_c/candidates/exp_6	pelvis	0.7829	test	best
402	0.8577639751552795	st-pretrain_mt_full_26	experiments/manuscript/_seed/single_task/08-01_12-42_st-pretrain_mt_full_26_c/candidates/exp_15	lungs	0.8578	test	best_1
403	0.8577639751552795	st-pretrain_mt_full_26	experiments/manuscript/_seed/single_task/08-01_12-42_st-pretrain_mt_full_26_c/candidates/exp_15	lungs	0.8578	test	best_2
404	0.8577639751552795	st-pretrain_mt_full_26	experiments/manuscript/_seed/single_task/08-01_12-42_st-pretrain_mt_full_26_c/candidates/exp_15	lungs	0.8578	test	best_3
405	0.8577639751552795	st-pretrain_mt_full_26	experiments/manuscript/_seed/single_task/08-01_12-42_st-pretrain_mt_full_26_c/candidates/exp_15	lungs	0.8578	test	best_4
406	0.8577639751552795	st-pretrain_mt_full_26	experiments/manuscript/_seed/single_task/08-01_12-42_st-pretrain_mt_full_26_c/candidates/exp_15	lungs	0.8578	test	best_5
407	0.8577639751552795	st-pretrain_mt_full_26	experiments/manuscript/_seed/single_task/08-01_12-42_st-pretrain_mt_full_26_c/candidates/exp_15	lungs	0.8578	test	best
408	0.657553661291979	st-pretrain_mt_full_26	experiments/manuscript/_seed/single_task/08-01_12-42_st-pretrain_mt_full_26_c/candidates/exp_11	spine	0.6576	test	best_1
409	0.657553661291979	st-pretrain_mt_full_26	experiments/manuscript/_seed/single_task/08-01_12-42_st-pretrain_mt_full_26_c/candidates/exp_11	spine	0.6576	test	best_2
410	0.657553661291979	st-pretrain_mt_full_26	experiments/manuscript/_seed/single_task/08-01_12-42_st-pretrain_mt_full_26_c/candidates/exp_11	spine	0.6576	test	best_3
411	0.657553661291979	st-pretrain_mt_full_26	experiments/manuscript/_seed/single_task/08-01_12-42_st-pretrain_mt_full_26_c/candidates/exp_11	spine	0.6576	test	best_4
412	0.657553661291979	st-pretrain_mt_full_26	experiments/manuscript/_seed/single_task/08-01_12-42_st-pretrain_mt_full_26_c/candidates/exp_11	spine	0.6576	test	best_5
413	0.657553661291979	st-pretrain_mt_full_26	experiments/manuscript/_seed/single_task/08-01_12-42_st-pretrain_mt_full_26_c/candidates/exp_11	spine	0.6576	test	best
414	0.7193648938242743	st-pretrain_mt_full_26	experiments/manuscript/_seed/single_task/08-01_12-42_st-pretrain_mt_full_26_c/candidates/exp_21	head	0.7194	test	best_1
415	0.7231881940385738	st-pretrain_mt_full_26	experiments/manuscript/_seed/single_task/08-01_12-42_st-pretrain_mt_full_26_c/candidates/exp_21	head	0.7232	test	best_2
416	0.7231881940385738	st-pretrain_mt_full_26	experiments/manuscript/_seed/single_task/08-01_12-42_st-pretrain_mt_full_26_c/candidates/exp_21	head	0.7232	test	best_3
417	0.7231881940385738	st-pretrain_mt_full_26	experiments/manuscript/_seed/single_task/08-01_12-42_st-pretrain_mt_full_26_c/candidates/exp_21	head	0.7232	test	best_4
418	0.7231881940385738	st-pretrain_mt_full_26	experiments/manuscript/_seed/single_task/08-01_12-42_st-pretrain_mt_full_26_c/candidates/exp_21	head	0.7232	test	best_5
419	0.7231881940385738	st-pretrain_mt_full_26	experiments/manuscript/_seed/single_task/08-01_12-42_st-pretrain_mt_full_26_c/candidates/exp_21	head	0.7232	test	best
420	0.8046452294021906	st-pretrain_mt_full_26	experiments/manuscript/_seed/single_task/08-01_12-42_st-pretrain_mt_full_26_c/candidates/exp_8	pelvis	0.8046	test	best_1
421	0.8046452294021906	st-pretrain_mt_full_26	experiments/manuscript/_seed/single_task/08-01_12-42_st-pretrain_mt_full_26_c/candidates/exp_8	pelvis	0.8046	test	best_2
422	0.8046452294021906	st-pretrain_mt_full_26	experiments/manuscript/_seed/single_task/08-01_12-42_st-pretrain_mt_full_26_c/candidates/exp_8	pelvis	0.8046	test	best_3
423	0.799938415519289	st-pretrain_mt_full_26	experiments/manuscript/_seed/single_task/08-01_12-42_st-pretrain_mt_full_26_c/candidates/exp_8	pelvis	0.7999	test	best_4
424	0.792196366515638	st-pretrain_mt_full_26	experiments/manuscript/_seed/single_task/08-01_12-42_st-pretrain_mt_full_26_c/candidates/exp_8	pelvis	0.7922	test	best_5
425	0.792196366515638	st-pretrain_mt_full_26	experiments/manuscript/_seed/single_task/08-01_12-42_st-pretrain_mt_full_26_c/candidates/exp_8	pelvis	0.7922	test	best
426	0.6215055972065318	st-pretrain_mt_full_26	experiments/manuscript/_seed/single_task/08-01_12-42_st-pretrain_mt_full_26_c/candidates/exp_13	spine	0.6215	test	best_1
427	0.6523569888055869	st-pretrain_mt_full_26	experiments/manuscript/_seed/single_task/08-01_12-42_st-pretrain_mt_full_26_c/candidates/exp_13	spine	0.6524	test	best_2
428	0.6523569888055869	st-pretrain_mt_full_26	experiments/manuscript/_seed/single_task/08-01_12-42_st-pretrain_mt_full_26_c/candidates/exp_13	spine	0.6524	test	best_3
429	0.6523569888055869	st-pretrain_mt_full_26	experiments/manuscript/_seed/single_task/08-01_12-42_st-pretrain_mt_full_26_c/candidates/exp_13	spine	0.6524	test	best_4
430	0.6523569888055869	st-pretrain_mt_full_26	experiments/manuscript/_seed/single_task/08-01_12-42_st-pretrain_mt_full_26_c/candidates/exp_13	spine	0.6524	test	best_5
431	0.6523569888055869	st-pretrain_mt_full_26	experiments/manuscript/_seed/single_task/08-01_12-42_st-pretrain_mt_full_26_c/candidates/exp_13	spine	0.6524	test	best
432	0.8110938578329883	st-pretrain_mt_full_26	experiments/manuscript/_seed/single_task/08-01_12-42_st-pretrain_mt_full_26_c/candidates/exp_18	lungs	0.8111	test	best_1
433	0.8333635265700483	st-pretrain_mt_full_26	experiments/manuscript/_seed/single_task/08-01_12-42_st-pretrain_mt_full_26_c/candidates/exp_18	lungs	0.8334	test	best_2
434	0.8563319530710836	st-pretrain_mt_full_26	experiments/manuscript/_seed/single_task/08-01_12-42_st-pretrain_mt_full_26_c/candidates/exp_18	lungs	0.8563	test	best_3
435	0.8563319530710836	st-pretrain_mt_full_26	experiments/manuscript/_seed/single_task/08-01_12-42_st-pretrain_mt_full_26_c/candidates/exp_18	lungs	0.8563	test	best_4
436	0.8563319530710836	st-pretrain_mt_full_26	experiments/manuscript/_seed/single_task/08-01_12-42_st-pretrain_mt_full_26_c/candidates/exp_18	lungs	0.8563	test	best_5
437	0.8563319530710836	st-pretrain_mt_full_26	experiments/manuscript/_seed/single_task/08-01_12-42_st-pretrain_mt_full_26_c/candidates/exp_18	lungs	0.8563	test	best
438	0.9103911793703914	st-pretrain_mt_full_26	experiments/manuscript/_seed/single_task/08-01_12-42_st-pretrain_mt_full_26_c/candidates/exp_3	hilar_lymph_node	0.9104	test	best_1
439	0.9103911793703914	st-pretrain_mt_full_26	experiments/manuscript/_seed/single_task/08-01_12-42_st-pretrain_mt_full_26_c/candidates/exp_3	hilar_lymph_node	0.9104	test	best_2
440	0.9103911793703914	st-pretrain_mt_full_26	experiments/manuscript/_seed/single_task/08-01_12-42_st-pretrain_mt_full_26_c/candidates/exp_3	hilar_lymph_node	0.9104	test	best_3
441	0.9103911793703914	st-pretrain_mt_full_26	experiments/manuscript/_seed/single_task/08-01_12-42_st-pretrain_mt_full_26_c/candidates/exp_3	hilar_lymph_node	0.9104	test	best_4
442	0.9103911793703914	st-pretrain_mt_full_26	experiments/manuscript/_seed/single_task/08-01_12-42_st-pretrain_mt_full_26_c/candidates/exp_3	hilar_lymph_node	0.9104	test	best_5
443	0.9103911793703914	st-pretrain_mt_full_26	experiments/manuscript/_seed/single_task/08-01_12-42_st-pretrain_mt_full_26_c/candidates/exp_3	hilar_lymph_node	0.9104	test	best
444	0.6464208688507753	st-pretrain_mt_full_26	experiments/manuscript/_seed/single_task/08-01_12-42_st-pretrain_mt_full_26_c/candidates/exp_14	spine	0.6464	test	best_1
445	0.6464208688507753	st-pretrain_mt_full_26	experiments/manuscript/_seed/single_task/08-01_12-42_st-pretrain_mt_full_26_c/candidates/exp_14	spine	0.6464	test	best_2
446	0.6464208688507753	st-pretrain_mt_full_26	experiments/manuscript/_seed/single_task/08-01_12-42_st-pretrain_mt_full_26_c/candidates/exp_14	spine	0.6464	test	best_3
447	0.6464208688507753	st-pretrain_mt_full_26	experiments/manuscript/_seed/single_task/08-01_12-42_st-pretrain_mt_full_26_c/candidates/exp_14	spine	0.6464	test	best_4
448	0.6464208688507753	st-pretrain_mt_full_26	experiments/manuscript/_seed/single_task/08-01_12-42_st-pretrain_mt_full_26_c/candidates/exp_14	spine	0.6464	test	best_5
449	0.6464208688507753	st-pretrain_mt_full_26	experiments/manuscript/_seed/single_task/08-01_12-42_st-pretrain_mt_full_26_c/candidates/exp_14	spine	0.6464	test	best
450	0.7283968368080518	st-pretrain_mt_full_26	experiments/manuscript/_seed/single_task/08-01_12-42_st-pretrain_mt_full_26_c/candidates/exp_10	spine	0.7284	test	best_1
451	0.7283968368080518	st-pretrain_mt_full_26	experiments/manuscript/_seed/single_task/08-01_12-42_st-pretrain_mt_full_26_c/candidates/exp_10	spine	0.7284	test	best_2
452	0.7283968368080518	st-pretrain_mt_full_26	experiments/manuscript/_seed/single_task/08-01_12-42_st-pretrain_mt_full_26_c/candidates/exp_10	spine	0.7284	test	best_3
453	0.7283968368080518	st-pretrain_mt_full_26	experiments/manuscript/_seed/single_task/08-01_12-42_st-pretrain_mt_full_26_c/candidates/exp_10	spine	0.7284	test	best_4
454	0.7283968368080518	st-pretrain_mt_full_26	experiments/manuscript/_seed/single_task/08-01_12-42_st-pretrain_mt_full_26_c/candidates/exp_10	spine	0.7284	test	best_5
455	0.7283968368080518	st-pretrain_mt_full_26	experiments/manuscript/_seed/single_task/08-01_12-42_st-pretrain_mt_full_26_c/candidates/exp_10	spine	0.7284	test	best
456	0.7053745373076173	st-pretrain_mt_full_26	experiments/manuscript/_seed/single_task/08-01_12-42_st-pretrain_mt_full_26_c/candidates/exp_22	head	0.7054	test	best_1
457	0.7031737044613287	st-pretrain_mt_full_26	experiments/manuscript/_seed/single_task/08-01_12-42_st-pretrain_mt_full_26_c/candidates/exp_22	head	0.7032	test	best_2
458	0.7031737044613287	st-pretrain_mt_full_26	experiments/manuscript/_seed/single_task/08-01_12-42_st-pretrain_mt_full_26_c/candidates/exp_22	head	0.7032	test	best_3
459	0.7031737044613287	st-pretrain_mt_full_26	experiments/manuscript/_seed/single_task/08-01_12-42_st-pretrain_mt_full_26_c/candidates/exp_22	head	0.7032	test	best_4
460	0.7031737044613287	st-pretrain_mt_full_26	experiments/manuscript/_seed/single_task/08-01_12-42_st-pretrain_mt_full_26_c/candidates/exp_22	head	0.7032	test	best_5
461	0.7031737044613287	st-pretrain_mt_full_26	experiments/manuscript/_seed/single_task/08-01_12-42_st-pretrain_mt_full_26_c/candidates/exp_22	head	0.7032	test	best
462	0.5886618054842354	st-pretrain_mt_full_26	experiments/manuscript/_seed/single_task/08-01_12-42_st-pretrain_mt_full_26_c/candidates/exp_12	spine	0.5887	test	best_1
463	0.6412652767792955	st-pretrain_mt_full_26	experiments/manuscript/_seed/single_task/08-01_12-42_st-pretrain_mt_full_26_c/candidates/exp_12	spine	0.6413	test	best_2
464	0.6412652767792955	st-pretrain_mt_full_26	experiments/manuscript/_seed/single_task/08-01_12-42_st-pretrain_mt_full_26_c/candidates/exp_12	spine	0.6413	test	best_3
465	0.6412652767792955	st-pretrain_mt_full_26	experiments/manuscript/_seed/single_task/08-01_12-42_st-pretrain_mt_full_26_c/candidates/exp_12	spine	0.6413	test	best_4
466	0.6412652767792955	st-pretrain_mt_full_26	experiments/manuscript/_seed/single_task/08-01_12-42_st-pretrain_mt_full_26_c/candidates/exp_12	spine	0.6413	test	best_5
467	0.6412652767792955	st-pretrain_mt_full_26	experiments/manuscript/_seed/single_task/08-01_12-42_st-pretrain_mt_full_26_c/candidates/exp_12	spine	0.6413	test	best
468	0.6983732709916228	st-pretrain_mt_full_26	experiments/manuscript/_seed/single_task/08-01_12-42_st-pretrain_mt_full_26_c/candidates/exp_23	head	0.6984	test	best_1
469	0.7205338008961621	st-pretrain_mt_full_26	experiments/manuscript/_seed/single_task/08-01_12-42_st-pretrain_mt_full_26_c/candidates/exp_23	head	0.7205	test	best_2
470	0.7205338008961621	st-pretrain_mt_full_26	experiments/manuscript/_seed/single_task/08-01_12-42_st-pretrain_mt_full_26_c/candidates/exp_23	head	0.7205	test	best_3
471	0.7205338008961621	st-pretrain_mt_full_26	experiments/manuscript/_seed/single_task/08-01_12-42_st-pretrain_mt_full_26_c/candidates/exp_23	head	0.7205	test	best_4
472	0.7205338008961621	st-pretrain_mt_full_26	experiments/manuscript/_seed/single_task/08-01_12-42_st-pretrain_mt_full_26_c/candidates/exp_23	head	0.7205	test	best_5
473	0.7205338008961621	st-pretrain_mt_full_26	experiments/manuscript/_seed/single_task/08-01_12-42_st-pretrain_mt_full_26_c/candidates/exp_23	head	0.7205	test	best
474	0.7020626339372686	st-pretrain_mt_full_26	experiments/manuscript/_seed/single_task/08-01_12-42_st-pretrain_mt_full_26_c/candidates/exp_20	head	0.7021	test	best_1
475	0.7020626339372686	st-pretrain_mt_full_26	experiments/manuscript/_seed/single_task/08-01_12-42_st-pretrain_mt_full_26_c/candidates/exp_20	head	0.7021	test	best_2
476	0.7020626339372686	st-pretrain_mt_full_26	experiments/manuscript/_seed/single_task/08-01_12-42_st-pretrain_mt_full_26_c/candidates/exp_20	head	0.7021	test	best_3
477	0.7020626339372686	st-pretrain_mt_full_26	experiments/manuscript/_seed/single_task/08-01_12-42_st-pretrain_mt_full_26_c/candidates/exp_20	head	0.7021	test	best_4
478	0.7020626339372686	st-pretrain_mt_full_26	experiments/manuscript/_seed/single_task/08-01_12-42_st-pretrain_mt_full_26_c/candidates/exp_20	head	0.7021	test	best_5
479	0.7020626339372686	st-pretrain_mt_full_26	experiments/manuscript/_seed/single_task/08-01_12-42_st-pretrain_mt_full_26_c/candidates/exp_20	head	0.7021	test	best
480	0.9048147067405894	st-pretrain_mt_full_26	experiments/manuscript/_seed/single_task/08-01_12-42_st-pretrain_mt_full_26_d/candidates/exp_19	liver	0.9048	test	best_1
481	0.9021398696624842	st-pretrain_mt_full_26	experiments/manuscript/_seed/single_task/08-01_12-42_st-pretrain_mt_full_26_d/candidates/exp_19	liver	0.9021	test	best_2
482	0.9180721719677074	st-pretrain_mt_full_26	experiments/manuscript/_seed/single_task/08-01_12-42_st-pretrain_mt_full_26_d/candidates/exp_19	liver	0.9181	test	best_3
483	0.9180721719677074	st-pretrain_mt_full_26	experiments/manuscript/_seed/single_task/08-01_12-42_st-pretrain_mt_full_26_d/candidates/exp_19	liver	0.9181	test	best_4
484	0.9180721719677074	st-pretrain_mt_full_26	experiments/manuscript/_seed/single_task/08-01_12-42_st-pretrain_mt_full_26_d/candidates/exp_19	liver	0.9181	test	best_5
485	0.9180721719677074	st-pretrain_mt_full_26	experiments/manuscript/_seed/single_task/08-01_12-42_st-pretrain_mt_full_26_d/candidates/exp_19	liver	0.9181	test	best
486	0.8522847609342843	st-pretrain_mt_full_26	experiments/manuscript/_seed/single_task/08-01_12-42_st-pretrain_mt_full_26_d/candidates/exp_4	supraclavicular_lymph_node	0.8523	test	best_1
487	0.8522847609342843	st-pretrain_mt_full_26	experiments/manuscript/_seed/single_task/08-01_12-42_st-pretrain_mt_full_26_d/candidates/exp_4	supraclavicular_lymph_node	0.8523	test	best_2
488	0.8522847609342843	st-pretrain_mt_full_26	experiments/manuscript/_seed/single_task/08-01_12-42_st-pretrain_mt_full_26_d/candidates/exp_4	supraclavicular_lymph_node	0.8523	test	best_3
489	0.8522847609342843	st-pretrain_mt_full_26	experiments/manuscript/_seed/single_task/08-01_12-42_st-pretrain_mt_full_26_d/candidates/exp_4	supraclavicular_lymph_node	0.8523	test	best_4
490	0.8522847609342843	st-pretrain_mt_full_26	experiments/manuscript/_seed/single_task/08-01_12-42_st-pretrain_mt_full_26_d/candidates/exp_4	supraclavicular_lymph_node	0.8523	test	best_5
491	0.8522847609342843	st-pretrain_mt_full_26	experiments/manuscript/_seed/single_task/08-01_12-42_st-pretrain_mt_full_26_d/candidates/exp_4	supraclavicular_lymph_node	0.8523	test	best
492	0.806001554413967	st-pretrain_mt_full_26	experiments/manuscript/_seed/single_task/08-01_12-42_st-pretrain_mt_full_26_d/candidates/exp_9	retroperitoneal_lymph_node	0.806	test	best_1
493	0.806001554413967	st-pretrain_mt_full_26	experiments/manuscript/_seed/single_task/08-01_12-42_st-pretrain_mt_full_26_d/candidates/exp_9	retroperitoneal_lymph_node	0.806	test	best_2
494	0.806001554413967	st-pretrain_mt_full_26	experiments/manuscript/_seed/single_task/08-01_12-42_st-pretrain_mt_full_26_d/candidates/exp_9	retroperitoneal_lymph_node	0.806	test	best_3
495	0.806001554413967	st-pretrain_mt_full_26	experiments/manuscript/_seed/single_task/08-01_12-42_st-pretrain_mt_full_26_d/candidates/exp_9	retroperitoneal_lymph_node	0.806	test	best_4
496	0.806001554413967	st-pretrain_mt_full_26	experiments/manuscript/_seed/single_task/08-01_12-42_st-pretrain_mt_full_26_d/candidates/exp_9	retroperitoneal_lymph_node	0.806	test	best_5
497	0.806001554413967	st-pretrain_mt_full_26	experiments/manuscript/_seed/single_task/08-01_12-42_st-pretrain_mt_full_26_d/candidates/exp_9	retroperitoneal_lymph_node	0.806	test	best
498	0.8976558700515513	st-pretrain_mt_full_26	experiments/manuscript/_seed/single_task/08-01_12-42_st-pretrain_mt_full_26_d/candidates/exp_16	liver	0.8977	test	best_1
499	0.9030055442077619	st-pretrain_mt_full_26	experiments/manuscript/_seed/single_task/08-01_12-42_st-pretrain_mt_full_26_d/candidates/exp_16	liver	0.903	test	best_2
500	0.9030055442077619	st-pretrain_mt_full_26	experiments/manuscript/_seed/single_task/08-01_12-42_st-pretrain_mt_full_26_d/candidates/exp_16	liver	0.903	test	best_3
501	0.9045861297539151	st-pretrain_mt_full_26	experiments/manuscript/_seed/single_task/08-01_12-42_st-pretrain_mt_full_26_d/candidates/exp_16	liver	0.9046	test	best_4
502	0.8954576403073631	st-pretrain_mt_full_26	experiments/manuscript/_seed/single_task/08-01_12-42_st-pretrain_mt_full_26_d/candidates/exp_16	liver	0.8955	test	best_5
503	0.8954576403073631	st-pretrain_mt_full_26	experiments/manuscript/_seed/single_task/08-01_12-42_st-pretrain_mt_full_26_d/candidates/exp_16	liver	0.8955	test	best
504	0.8348841452289728	st-pretrain_mt_full_26	experiments/manuscript/_seed/single_task/08-01_12-42_st-pretrain_mt_full_26_d/candidates/exp_24	abdominal_lymph_node	0.8349	test	best_1
505	0.8348841452289728	st-pretrain_mt_full_26	experiments/manuscript/_seed/single_task/08-01_12-42_st-pretrain_mt_full_26_d/candidates/exp_24	abdominal_lymph_node	0.8349	test	best_2
506	0.8348841452289728	st-pretrain_mt_full_26	experiments/manuscript/_seed/single_task/08-01_12-42_st-pretrain_mt_full_26_d/candidates/exp_24	abdominal_lymph_node	0.8349	test	best_3
507	0.8348841452289728	st-pretrain_mt_full_26	experiments/manuscript/_seed/single_task/08-01_12-42_st-pretrain_mt_full_26_d/candidates/exp_24	abdominal_lymph_node	0.8349	test	best_4
508	0.8348841452289728	st-pretrain_mt_full_26	experiments/manuscript/_seed/single_task/08-01_12-42_st-pretrain_mt_full_26_d/candidates/exp_24	abdominal_lymph_node	0.8349	test	best_5
509	0.8348841452289728	st-pretrain_mt_full_26	experiments/manuscript/_seed/single_task/08-01_12-42_st-pretrain_mt_full_26_d/candidates/exp_24	abdominal_lymph_node	0.8349	test	best
510	0.896897188989398	st-pretrain_mt_full_26	experiments/manuscript/_seed/single_task/08-01_12-42_st-pretrain_mt_full_26_d/candidates/exp_17	liver	0.8969	test	best_1
511	0.9157474953798268	st-pretrain_mt_full_26	experiments/manuscript/_seed/single_task/08-01_12-42_st-pretrain_mt_full_26_d/candidates/exp_17	liver	0.9157	test	best_2
512	0.9136319424180526	st-pretrain_mt_full_26	experiments/manuscript/_seed/single_task/08-01_12-42_st-pretrain_mt_full_26_d/candidates/exp_17	liver	0.9136	test	best_3
513	0.9159420289855073	st-pretrain_mt_full_26	experiments/manuscript/_seed/single_task/08-01_12-42_st-pretrain_mt_full_26_d/candidates/exp_17	liver	0.9159	test	best_4
514	0.9159420289855073	st-pretrain_mt_full_26	experiments/manuscript/_seed/single_task/08-01_12-42_st-pretrain_mt_full_26_d/candidates/exp_17	liver	0.9159	test	best_5
515	0.9159420289855073	st-pretrain_mt_full_26	experiments/manuscript/_seed/single_task/08-01_12-42_st-pretrain_mt_full_26_d/candidates/exp_17	liver	0.9159	test	best
516	0.7903815896726253	st-pretrain_mt_full_26	experiments/manuscript/_seed/single_task/08-01_12-42_st-pretrain_mt_full_26_d/candidates/exp_7	retroperitoneal_lymph_node	0.7904	test	best_1
517	0.7903815896726253	st-pretrain_mt_full_26	experiments/manuscript/_seed/single_task/08-01_12-42_st-pretrain_mt_full_26_d/candidates/exp_7	retroperitoneal_lymph_node	0.7904	test	best_2
518	0.7806996758478191	st-pretrain_mt_full_26	experiments/manuscript/_seed/single_task/08-01_12-42_st-pretrain_mt_full_26_d/candidates/exp_7	retroperitoneal_lymph_node	0.7807	test	best_3
519	0.7806996758478191	st-pretrain_mt_full_26	experiments/manuscript/_seed/single_task/08-01_12-42_st-pretrain_mt_full_26_d/candidates/exp_7	retroperitoneal_lymph_node	0.7807	test	best_4
520	0.7806996758478191	st-pretrain_mt_full_26	experiments/manuscript/_seed/single_task/08-01_12-42_st-pretrain_mt_full_26_d/candidates/exp_7	retroperitoneal_lymph_node	0.7807	test	best_5
521	0.7806996758478191	st-pretrain_mt_full_26	experiments/manuscript/_seed/single_task/08-01_12-42_st-pretrain_mt_full_26_d/candidates/exp_7	retroperitoneal_lymph_node	0.7807	test	best
522	0.8527443105756358	st-pretrain_mt_full_26	experiments/manuscript/_seed/single_task/08-01_12-42_st-pretrain_mt_full_26_d/candidates/exp_1	supraclavicular_lymph_node	0.8527	test	best_1
523	0.87248496473456	st-pretrain_mt_full_26	experiments/manuscript/_seed/single_task/08-01_12-42_st-pretrain_mt_full_26_d/candidates/exp_1	supraclavicular_lymph_node	0.8725	test	best_2
524	0.8785390317488861	st-pretrain_mt_full_26	experiments/manuscript/_seed/single_task/08-01_12-42_st-pretrain_mt_full_26_d/candidates/exp_1	supraclavicular_lymph_node	0.8785	test	best_3
525	0.8785390317488861	st-pretrain_mt_full_26	experiments/manuscript/_seed/single_task/08-01_12-42_st-pretrain_mt_full_26_d/candidates/exp_1	supraclavicular_lymph_node	0.8785	test	best_4
526	0.8785390317488861	st-pretrain_mt_full_26	experiments/manuscript/_seed/single_task/08-01_12-42_st-pretrain_mt_full_26_d/candidates/exp_1	supraclavicular_lymph_node	0.8785	test	best_5
527	0.8785390317488861	st-pretrain_mt_full_26	experiments/manuscript/_seed/single_task/08-01_12-42_st-pretrain_mt_full_26_d/candidates/exp_1	supraclavicular_lymph_node	0.8785	test	best
528	0.8520050350656356	st-pretrain_mt_full_26	experiments/manuscript/_seed/single_task/08-01_12-42_st-pretrain_mt_full_26_d/candidates/exp_2	supraclavicular_lymph_node	0.852	test	best_1
529	0.8715059241942895	st-pretrain_mt_full_26	experiments/manuscript/_seed/single_task/08-01_12-42_st-pretrain_mt_full_26_d/candidates/exp_2	supraclavicular_lymph_node	0.8715	test	best_2
530	0.8715059241942895	st-pretrain_mt_full_26	experiments/manuscript/_seed/single_task/08-01_12-42_st-pretrain_mt_full_26_d/candidates/exp_2	supraclavicular_lymph_node	0.8715	test	best_3
531	0.8715059241942895	st-pretrain_mt_full_26	experiments/manuscript/_seed/single_task/08-01_12-42_st-pretrain_mt_full_26_d/candidates/exp_2	supraclavicular_lymph_node	0.8715	test	best_4
532	0.8715059241942895	st-pretrain_mt_full_26	experiments/manuscript/_seed/single_task/08-01_12-42_st-pretrain_mt_full_26_d/candidates/exp_2	supraclavicular_lymph_node	0.8715	test	best_5
533	0.8715059241942895	st-pretrain_mt_full_26	experiments/manuscript/_seed/single_task/08-01_12-42_st-pretrain_mt_full_26_d/candidates/exp_2	supraclavicular_lymph_node	0.8715	test	best
534	0.8662510739475314	st-pretrain_mt_full_26	experiments/manuscript/_seed/single_task/08-01_12-42_st-pretrain_mt_full_26_d/candidates/exp_0	supraclavicular_lymph_node	0.8663	test	best_1
535	0.8725848668305062	st-pretrain_mt_full_26	experiments/manuscript/_seed/single_task/08-01_12-42_st-pretrain_mt_full_26_d/candidates/exp_0	supraclavicular_lymph_node	0.8726	test	best_2
536	0.8725848668305062	st-pretrain_mt_full_26	experiments/manuscript/_seed/single_task/08-01_12-42_st-pretrain_mt_full_26_d/candidates/exp_0	supraclavicular_lymph_node	0.8726	test	best_3
537	0.8725848668305062	st-pretrain_mt_full_26	experiments/manuscript/_seed/single_task/08-01_12-42_st-pretrain_mt_full_26_d/candidates/exp_0	supraclavicular_lymph_node	0.8726	test	best_4
538	0.8725848668305062	st-pretrain_mt_full_26	experiments/manuscript/_seed/single_task/08-01_12-42_st-pretrain_mt_full_26_d/candidates/exp_0	supraclavicular_lymph_node	0.8726	test	best_5
539	0.8725848668305062	st-pretrain_mt_full_26	experiments/manuscript/_seed/single_task/08-01_12-42_st-pretrain_mt_full_26_d/candidates/exp_0	supraclavicular_lymph_node	0.8726	test	best
540	0.8442932155517222	st-pretrain_mt_full_26	experiments/manuscript/_seed/single_task/08-01_12-42_st-pretrain_mt_full_26_d/candidates/exp_5	retroperitoneal_lymph_node	0.8443	test	best_1
541	0.8442932155517222	st-pretrain_mt_full_26	experiments/manuscript/_seed/single_task/08-01_12-42_st-pretrain_mt_full_26_d/candidates/exp_5	retroperitoneal_lymph_node	0.8443	test	best_2
542	0.8442932155517222	st-pretrain_mt_full_26	experiments/manuscript/_seed/single_task/08-01_12-42_st-pretrain_mt_full_26_d/candidates/exp_5	retroperitoneal_lymph_node	0.8443	test	best_3
543	0.8442932155517222	st-pretrain_mt_full_26	experiments/manuscript/_seed/single_task/08-01_12-42_st-pretrain_mt_full_26_d/candidates/exp_5	retroperitoneal_lymph_node	0.8443	test	best_4
544	0.8442932155517222	st-pretrain_mt_full_26	experiments/manuscript/_seed/single_task/08-01_12-42_st-pretrain_mt_full_26_d/candidates/exp_5	retroperitoneal_lymph_node	0.8443	test	best_5
545	0.8442932155517222	st-pretrain_mt_full_26	experiments/manuscript/_seed/single_task/08-01_12-42_st-pretrain_mt_full_26_d/candidates/exp_5	retroperitoneal_lymph_node	0.8443	test	best
546	0.8159346387883153	st-pretrain_mt_full_26	experiments/manuscript/_seed/single_task/08-01_12-42_st-pretrain_mt_full_26_d/candidates/exp_6	retroperitoneal_lymph_node	0.8159	test	best_1
547	0.805944685610297	st-pretrain_mt_full_26	experiments/manuscript/_seed/single_task/08-01_12-42_st-pretrain_mt_full_26_d/candidates/exp_6	retroperitoneal_lymph_node	0.8059	test	best_2
548	0.805944685610297	st-pretrain_mt_full_26	experiments/manuscript/_seed/single_task/08-01_12-42_st-pretrain_mt_full_26_d/candidates/exp_6	retroperitoneal_lymph_node	0.8059	test	best_3
549	0.8071768430231456	st-pretrain_mt_full_26	experiments/manuscript/_seed/single_task/08-01_12-42_st-pretrain_mt_full_26_d/candidates/exp_6	retroperitoneal_lymph_node	0.8072	test	best_4
550	0.8000492862965138	st-pretrain_mt_full_26	experiments/manuscript/_seed/single_task/08-01_12-42_st-pretrain_mt_full_26_d/candidates/exp_6	retroperitoneal_lymph_node	0.8	test	best_5
551	0.8000492862965138	st-pretrain_mt_full_26	experiments/manuscript/_seed/single_task/08-01_12-42_st-pretrain_mt_full_26_d/candidates/exp_6	retroperitoneal_lymph_node	0.8	test	best
552	0.9081315047174401	st-pretrain_mt_full_26	experiments/manuscript/_seed/single_task/08-01_12-42_st-pretrain_mt_full_26_d/candidates/exp_15	liver	0.9081	test	best_1
553	0.9081315047174401	st-pretrain_mt_full_26	experiments/manuscript/_seed/single_task/08-01_12-42_st-pretrain_mt_full_26_d/candidates/exp_15	liver	0.9081	test	best_2
554	0.9081315047174401	st-pretrain_mt_full_26	experiments/manuscript/_seed/single_task/08-01_12-42_st-pretrain_mt_full_26_d/candidates/exp_15	liver	0.9081	test	best_3
555	0.9081315047174401	st-pretrain_mt_full_26	experiments/manuscript/_seed/single_task/08-01_12-42_st-pretrain_mt_full_26_d/candidates/exp_15	liver	0.9081	test	best_4
556	0.9081315047174401	st-pretrain_mt_full_26	experiments/manuscript/_seed/single_task/08-01_12-42_st-pretrain_mt_full_26_d/candidates/exp_15	liver	0.9081	test	best_5
557	0.9081315047174401	st-pretrain_mt_full_26	experiments/manuscript/_seed/single_task/08-01_12-42_st-pretrain_mt_full_26_d/candidates/exp_15	liver	0.9081	test	best
558	0.7617568110244541	st-pretrain_mt_full_26	experiments/manuscript/_seed/single_task/08-01_12-42_st-pretrain_mt_full_26_d/candidates/exp_11	mouth	0.7618	test	best_1
559	0.7617568110244541	st-pretrain_mt_full_26	experiments/manuscript/_seed/single_task/08-01_12-42_st-pretrain_mt_full_26_d/candidates/exp_11	mouth	0.7618	test	best_2
560	0.7724938177667872	st-pretrain_mt_full_26	experiments/manuscript/_seed/single_task/08-01_12-42_st-pretrain_mt_full_26_d/candidates/exp_11	mouth	0.7725	test	best_3
561	0.7724938177667872	st-pretrain_mt_full_26	experiments/manuscript/_seed/single_task/08-01_12-42_st-pretrain_mt_full_26_d/candidates/exp_11	mouth	0.7725	test	best_4
562	0.7724938177667872	st-pretrain_mt_full_26	experiments/manuscript/_seed/single_task/08-01_12-42_st-pretrain_mt_full_26_d/candidates/exp_11	mouth	0.7725	test	best_5
563	0.7724938177667872	st-pretrain_mt_full_26	experiments/manuscript/_seed/single_task/08-01_12-42_st-pretrain_mt_full_26_d/candidates/exp_11	mouth	0.7725	test	best
564	0.8008347016967707	st-pretrain_mt_full_26	experiments/manuscript/_seed/single_task/08-01_12-42_st-pretrain_mt_full_26_d/candidates/exp_21	abdominal_lymph_node	0.8008	test	best_1
565	0.8097518700966978	st-pretrain_mt_full_26	experiments/manuscript/_seed/single_task/08-01_12-42_st-pretrain_mt_full_26_d/candidates/exp_21	abdominal_lymph_node	0.8098	test	best_2
566	0.8097518700966978	st-pretrain_mt_full_26	experiments/manuscript/_seed/single_task/08-01_12-42_st-pretrain_mt_full_26_d/candidates/exp_21	abdominal_lymph_node	0.8098	test	best_3
567	0.8097518700966978	st-pretrain_mt_full_26	experiments/manuscript/_seed/single_task/08-01_12-42_st-pretrain_mt_full_26_d/candidates/exp_21	abdominal_lymph_node	0.8098	test	best_4
568	0.8097518700966978	st-pretrain_mt_full_26	experiments/manuscript/_seed/single_task/08-01_12-42_st-pretrain_mt_full_26_d/candidates/exp_21	abdominal_lymph_node	0.8098	test	best_5
569	0.8097518700966978	st-pretrain_mt_full_26	experiments/manuscript/_seed/single_task/08-01_12-42_st-pretrain_mt_full_26_d/candidates/exp_21	abdominal_lymph_node	0.8098	test	best
570	0.6267084336435842	st-pretrain_mt_full_26	experiments/manuscript/_seed/single_task/08-01_12-42_st-pretrain_mt_full_26_d/candidates/exp_8	retroperitoneal_lymph_node	0.6267	test	best_1
571	0.8171478399332739	st-pretrain_mt_full_26	experiments/manuscript/_seed/single_task/08-01_12-42_st-pretrain_mt_full_26_d/candidates/exp_8	retroperitoneal_lymph_node	0.8171	test	best_2
572	0.8466058802342995	st-pretrain_mt_full_26	experiments/manuscript/_seed/single_task/08-01_12-42_st-pretrain_mt_full_26_d/candidates/exp_8	retroperitoneal_lymph_node	0.8466	test	best_3
573	0.8466058802342995	st-pretrain_mt_full_26	experiments/manuscript/_seed/single_task/08-01_12-42_st-pretrain_mt_full_26_d/candidates/exp_8	retroperitoneal_lymph_node	0.8466	test	best_4
574	0.8466058802342995	st-pretrain_mt_full_26	experiments/manuscript/_seed/single_task/08-01_12-42_st-pretrain_mt_full_26_d/candidates/exp_8	retroperitoneal_lymph_node	0.8466	test	best_5
575	0.8466058802342995	st-pretrain_mt_full_26	experiments/manuscript/_seed/single_task/08-01_12-42_st-pretrain_mt_full_26_d/candidates/exp_8	retroperitoneal_lymph_node	0.8466	test	best
576	0.7304969035994335	st-pretrain_mt_full_26	experiments/manuscript/_seed/single_task/08-01_12-42_st-pretrain_mt_full_26_d/candidates/exp_13	mouth	0.7305	test	best_1
577	0.7304969035994335	st-pretrain_mt_full_26	experiments/manuscript/_seed/single_task/08-01_12-42_st-pretrain_mt_full_26_d/candidates/exp_13	mouth	0.7305	test	best_2
578	0.7291442098366199	st-pretrain_mt_full_26	experiments/manuscript/_seed/single_task/08-01_12-42_st-pretrain_mt_full_26_d/candidates/exp_13	mouth	0.7291	test	best_3
579	0.7320239680426099	st-pretrain_mt_full_26	experiments/manuscript/_seed/single_task/08-01_12-42_st-pretrain_mt_full_26_d/candidates/exp_13	mouth	0.732	test	best_4
580	0.7320239680426099	st-pretrain_mt_full_26	experiments/manuscript/_seed/single_task/08-01_12-42_st-pretrain_mt_full_26_d/candidates/exp_13	mouth	0.732	test	best_5
581	0.7320239680426099	st-pretrain_mt_full_26	experiments/manuscript/_seed/single_task/08-01_12-42_st-pretrain_mt_full_26_d/candidates/exp_13	mouth	0.732	test	best
582	0.8875984826378757	st-pretrain_mt_full_26	experiments/manuscript/_seed/single_task/08-01_12-42_st-pretrain_mt_full_26_d/candidates/exp_18	liver	0.8876	test	best_1
583	0.8875984826378757	st-pretrain_mt_full_26	experiments/manuscript/_seed/single_task/08-01_12-42_st-pretrain_mt_full_26_d/candidates/exp_18	liver	0.8876	test	best_2
584	0.8875984826378757	st-pretrain_mt_full_26	experiments/manuscript/_seed/single_task/08-01_12-42_st-pretrain_mt_full_26_d/candidates/exp_18	liver	0.8876	test	best_3
585	0.8875984826378757	st-pretrain_mt_full_26	experiments/manuscript/_seed/single_task/08-01_12-42_st-pretrain_mt_full_26_d/candidates/exp_18	liver	0.8876	test	best_4
586	0.8875984826378757	st-pretrain_mt_full_26	experiments/manuscript/_seed/single_task/08-01_12-42_st-pretrain_mt_full_26_d/candidates/exp_18	liver	0.8876	test	best_5
587	0.8875984826378757	st-pretrain_mt_full_26	experiments/manuscript/_seed/single_task/08-01_12-42_st-pretrain_mt_full_26_d/candidates/exp_18	liver	0.8876	test	best
588	0.8376790745069831	st-pretrain_mt_full_26	experiments/manuscript/_seed/single_task/08-01_12-42_st-pretrain_mt_full_26_d/candidates/exp_3	supraclavicular_lymph_node	0.8377	test	best_1
589	0.8591380447161782	st-pretrain_mt_full_26	experiments/manuscript/_seed/single_task/08-01_12-42_st-pretrain_mt_full_26_d/candidates/exp_3	supraclavicular_lymph_node	0.8591	test	best_2
590	0.8591380447161782	st-pretrain_mt_full_26	experiments/manuscript/_seed/single_task/08-01_12-42_st-pretrain_mt_full_26_d/candidates/exp_3	supraclavicular_lymph_node	0.8591	test	best_3
591	0.8591380447161782	st-pretrain_mt_full_26	experiments/manuscript/_seed/single_task/08-01_12-42_st-pretrain_mt_full_26_d/candidates/exp_3	supraclavicular_lymph_node	0.8591	test	best_4
592	0.8591380447161782	st-pretrain_mt_full_26	experiments/manuscript/_seed/single_task/08-01_12-42_st-pretrain_mt_full_26_d/candidates/exp_3	supraclavicular_lymph_node	0.8591	test	best_5
593	0.8591380447161782	st-pretrain_mt_full_26	experiments/manuscript/_seed/single_task/08-01_12-42_st-pretrain_mt_full_26_d/candidates/exp_3	supraclavicular_lymph_node	0.8591	test	best
594	0.74941348043878	st-pretrain_mt_full_26	experiments/manuscript/_seed/single_task/08-01_12-42_st-pretrain_mt_full_26_d/candidates/exp_14	mouth	0.7494	test	best_1
595	0.74941348043878	st-pretrain_mt_full_26	experiments/manuscript/_seed/single_task/08-01_12-42_st-pretrain_mt_full_26_d/candidates/exp_14	mouth	0.7494	test	best_2
596	0.7621900957453555	st-pretrain_mt_full_26	experiments/manuscript/_seed/single_task/08-01_12-42_st-pretrain_mt_full_26_d/candidates/exp_14	mouth	0.7622	test	best_3
597	0.7621900957453555	st-pretrain_mt_full_26	experiments/manuscript/_seed/single_task/08-01_12-42_st-pretrain_mt_full_26_d/candidates/exp_14	mouth	0.7622	test	best_4
598	0.7621900957453555	st-pretrain_mt_full_26	experiments/manuscript/_seed/single_task/08-01_12-42_st-pretrain_mt_full_26_d/candidates/exp_14	mouth	0.7622	test	best_5
599	0.7621900957453555	st-pretrain_mt_full_26	experiments/manuscript/_seed/single_task/08-01_12-42_st-pretrain_mt_full_26_d/candidates/exp_14	mouth	0.7622	test	best
600	0.7585230274977278	st-pretrain_mt_full_26	experiments/manuscript/_seed/single_task/08-01_12-42_st-pretrain_mt_full_26_d/candidates/exp_10	mouth	0.7585	test	best_1
601	0.7585230274977278	st-pretrain_mt_full_26	experiments/manuscript/_seed/single_task/08-01_12-42_st-pretrain_mt_full_26_d/candidates/exp_10	mouth	0.7585	test	best_2
602	0.7463487836324054	st-pretrain_mt_full_26	experiments/manuscript/_seed/single_task/08-01_12-42_st-pretrain_mt_full_26_d/candidates/exp_10	mouth	0.7463	test	best_3
603	0.7463487836324054	st-pretrain_mt_full_26	experiments/manuscript/_seed/single_task/08-01_12-42_st-pretrain_mt_full_26_d/candidates/exp_10	mouth	0.7463	test	best_4
604	0.7463487836324054	st-pretrain_mt_full_26	experiments/manuscript/_seed/single_task/08-01_12-42_st-pretrain_mt_full_26_d/candidates/exp_10	mouth	0.7463	test	best_5
605	0.7463487836324054	st-pretrain_mt_full_26	experiments/manuscript/_seed/single_task/08-01_12-42_st-pretrain_mt_full_26_d/candidates/exp_10	mouth	0.7463	test	best
606	0.7828407224958949	st-pretrain_mt_full_26	experiments/manuscript/_seed/single_task/08-01_12-42_st-pretrain_mt_full_26_d/candidates/exp_22	abdominal_lymph_node	0.7828	test	best_1
607	0.7828407224958949	st-pretrain_mt_full_26	experiments/manuscript/_seed/single_task/08-01_12-42_st-pretrain_mt_full_26_d/candidates/exp_22	abdominal_lymph_node	0.7828	test	best_2
608	0.7828407224958949	st-pretrain_mt_full_26	experiments/manuscript/_seed/single_task/08-01_12-42_st-pretrain_mt_full_26_d/candidates/exp_22	abdominal_lymph_node	0.7828	test	best_3
609	0.7828407224958949	st-pretrain_mt_full_26	experiments/manuscript/_seed/single_task/08-01_12-42_st-pretrain_mt_full_26_d/candidates/exp_22	abdominal_lymph_node	0.7828	test	best_4
610	0.7828407224958949	st-pretrain_mt_full_26	experiments/manuscript/_seed/single_task/08-01_12-42_st-pretrain_mt_full_26_d/candidates/exp_22	abdominal_lymph_node	0.7828	test	best_5
611	0.7828407224958949	st-pretrain_mt_full_26	experiments/manuscript/_seed/single_task/08-01_12-42_st-pretrain_mt_full_26_d/candidates/exp_22	abdominal_lymph_node	0.7828	test	best
612	0.7424439371842834	st-pretrain_mt_full_26	experiments/manuscript/_seed/single_task/08-01_12-42_st-pretrain_mt_full_26_d/candidates/exp_12	mouth	0.7424	test	best_1
613	0.7424439371842834	st-pretrain_mt_full_26	experiments/manuscript/_seed/single_task/08-01_12-42_st-pretrain_mt_full_26_d/candidates/exp_12	mouth	0.7424	test	best_2
614	0.7424439371842834	st-pretrain_mt_full_26	experiments/manuscript/_seed/single_task/08-01_12-42_st-pretrain_mt_full_26_d/candidates/exp_12	mouth	0.7424	test	best_3
615	0.7424439371842834	st-pretrain_mt_full_26	experiments/manuscript/_seed/single_task/08-01_12-42_st-pretrain_mt_full_26_d/candidates/exp_12	mouth	0.7424	test	best_4
616	0.7424439371842834	st-pretrain_mt_full_26	experiments/manuscript/_seed/single_task/08-01_12-42_st-pretrain_mt_full_26_d/candidates/exp_12	mouth	0.7424	test	best_5
617	0.7424439371842834	st-pretrain_mt_full_26	experiments/manuscript/_seed/single_task/08-01_12-42_st-pretrain_mt_full_26_d/candidates/exp_12	mouth	0.7424	test	best
618	0.7792145593869733	st-pretrain_mt_full_26	experiments/manuscript/_seed/single_task/08-01_12-42_st-pretrain_mt_full_26_d/candidates/exp_23	abdominal_lymph_node	0.7792	test	best_1
619	0.8131328680897647	st-pretrain_mt_full_26	experiments/manuscript/_seed/single_task/08-01_12-42_st-pretrain_mt_full_26_d/candidates/exp_23	abdominal_lymph_node	0.8131	test	best_2
620	0.8131328680897647	st-pretrain_mt_full_26	experiments/manuscript/_seed/single_task/08-01_12-42_st-pretrain_mt_full_26_d/candidates/exp_23	abdominal_lymph_node	0.8131	test	best_3
621	0.8131328680897647	st-pretrain_mt_full_26	experiments/manuscript/_seed/single_task/08-01_12-42_st-pretrain_mt_full_26_d/candidates/exp_23	abdominal_lymph_node	0.8131	test	best_4
622	0.8131328680897647	st-pretrain_mt_full_26	experiments/manuscript/_seed/single_task/08-01_12-42_st-pretrain_mt_full_26_d/candidates/exp_23	abdominal_lymph_node	0.8131	test	best_5
623	0.8131328680897647	st-pretrain_mt_full_26	experiments/manuscript/_seed/single_task/08-01_12-42_st-pretrain_mt_full_26_d/candidates/exp_23	abdominal_lymph_node	0.8131	test	best
624	0.8356595511767925	st-pretrain_mt_full_26	experiments/manuscript/_seed/single_task/08-01_12-42_st-pretrain_mt_full_26_d/candidates/exp_20	abdominal_lymph_node	0.8357	test	best_1
625	0.8356595511767925	st-pretrain_mt_full_26	experiments/manuscript/_seed/single_task/08-01_12-42_st-pretrain_mt_full_26_d/candidates/exp_20	abdominal_lymph_node	0.8357	test	best_2
626	0.8356595511767925	st-pretrain_mt_full_26	experiments/manuscript/_seed/single_task/08-01_12-42_st-pretrain_mt_full_26_d/candidates/exp_20	abdominal_lymph_node	0.8357	test	best_3
627	0.8356595511767925	st-pretrain_mt_full_26	experiments/manuscript/_seed/single_task/08-01_12-42_st-pretrain_mt_full_26_d/candidates/exp_20	abdominal_lymph_node	0.8357	test	best_4
628	0.8356595511767925	st-pretrain_mt_full_26	experiments/manuscript/_seed/single_task/08-01_12-42_st-pretrain_mt_full_26_d/candidates/exp_20	abdominal_lymph_node	0.8357	test	best_5
629	0.8356595511767925	st-pretrain_mt_full_26	experiments/manuscript/_seed/single_task/08-01_12-42_st-pretrain_mt_full_26_d/candidates/exp_20	abdominal_lymph_node	0.8357	test	best
630	0.928537976839237	st-pretrain_mt_full_26	experiments/manuscript/_seed/single_task/08-01_12-42_st-pretrain_mt_full_26_e/candidates/exp_19	axillary_lymph_node	0.9285	test	best_1
631	0.9119933583106268	st-pretrain_mt_full_26	experiments/manuscript/_seed/single_task/08-01_12-42_st-pretrain_mt_full_26_e/candidates/exp_19	axillary_lymph_node	0.912	test	best_2
632	0.9119891008174388	st-pretrain_mt_full_26	experiments/manuscript/_seed/single_task/08-01_12-42_st-pretrain_mt_full_26_e/candidates/exp_19	axillary_lymph_node	0.912	test	best_3
633	0.9105160081743868	st-pretrain_mt_full_26	experiments/manuscript/_seed/single_task/08-01_12-42_st-pretrain_mt_full_26_e/candidates/exp_19	axillary_lymph_node	0.9105	test	best_4
634	0.9170810626702998	st-pretrain_mt_full_26	experiments/manuscript/_seed/single_task/08-01_12-42_st-pretrain_mt_full_26_e/candidates/exp_19	axillary_lymph_node	0.9171	test	best_5
635	0.9170810626702998	st-pretrain_mt_full_26	experiments/manuscript/_seed/single_task/08-01_12-42_st-pretrain_mt_full_26_e/candidates/exp_19	axillary_lymph_node	0.9171	test	best
636	0.8676262721447419	st-pretrain_mt_full_26	experiments/manuscript/_seed/single_task/08-01_12-42_st-pretrain_mt_full_26_e/candidates/exp_4	paratracheal_lymph_node	0.8676	test	best_1
637	0.861501130795326	st-pretrain_mt_full_26	experiments/manuscript/_seed/single_task/08-01_12-42_st-pretrain_mt_full_26_e/candidates/exp_4	paratracheal_lymph_node	0.8615	test	best_2
638	0.861501130795326	st-pretrain_mt_full_26	experiments/manuscript/_seed/single_task/08-01_12-42_st-pretrain_mt_full_26_e/candidates/exp_4	paratracheal_lymph_node	0.8615	test	best_3
639	0.861501130795326	st-pretrain_mt_full_26	experiments/manuscript/_seed/single_task/08-01_12-42_st-pretrain_mt_full_26_e/candidates/exp_4	paratracheal_lymph_node	0.8615	test	best_4
640	0.861501130795326	st-pretrain_mt_full_26	experiments/manuscript/_seed/single_task/08-01_12-42_st-pretrain_mt_full_26_e/candidates/exp_4	paratracheal_lymph_node	0.8615	test	best_5
641	0.861501130795326	st-pretrain_mt_full_26	experiments/manuscript/_seed/single_task/08-01_12-42_st-pretrain_mt_full_26_e/candidates/exp_4	paratracheal_lymph_node	0.8615	test	best
642	0.7545429497776581	st-pretrain_mt_full_26	experiments/manuscript/_seed/single_task/08-01_12-42_st-pretrain_mt_full_26_e/candidates/exp_9	right_lungs	0.7545	test	best_1
643	0.7959324901003422	st-pretrain_mt_full_26	experiments/manuscript/_seed/single_task/08-01_12-42_st-pretrain_mt_full_26_e/candidates/exp_9	right_lungs	0.7959	test	best_2
644	0.8170805941076212	st-pretrain_mt_full_26	experiments/manuscript/_seed/single_task/08-01_12-42_st-pretrain_mt_full_26_e/candidates/exp_9	right_lungs	0.8171	test	best_3
645	0.8170805941076212	st-pretrain_mt_full_26	experiments/manuscript/_seed/single_task/08-01_12-42_st-pretrain_mt_full_26_e/candidates/exp_9	right_lungs	0.8171	test	best_4
646	0.8098689016185461	st-pretrain_mt_full_26	experiments/manuscript/_seed/single_task/08-01_12-42_st-pretrain_mt_full_26_e/candidates/exp_9	right_lungs	0.8099	test	best_5
647	0.8098689016185461	st-pretrain_mt_full_26	experiments/manuscript/_seed/single_task/08-01_12-42_st-pretrain_mt_full_26_e/candidates/exp_9	right_lungs	0.8099	test	best
648	0.9097155994550409	st-pretrain_mt_full_26	experiments/manuscript/_seed/single_task/08-01_12-42_st-pretrain_mt_full_26_e/candidates/exp_16	axillary_lymph_node	0.9097	test	best_1
649	0.9165190735694824	st-pretrain_mt_full_26	experiments/manuscript/_seed/single_task/08-01_12-42_st-pretrain_mt_full_26_e/candidates/exp_16	axillary_lymph_node	0.9165	test	best_2
650	0.9165190735694824	st-pretrain_mt_full_26	experiments/manuscript/_seed/single_task/08-01_12-42_st-pretrain_mt_full_26_e/candidates/exp_16	axillary_lymph_node	0.9165	test	best_3
651	0.9165190735694824	st-pretrain_mt_full_26	experiments/manuscript/_seed/single_task/08-01_12-42_st-pretrain_mt_full_26_e/candidates/exp_16	axillary_lymph_node	0.9165	test	best_4
652	0.9165190735694824	st-pretrain_mt_full_26	experiments/manuscript/_seed/single_task/08-01_12-42_st-pretrain_mt_full_26_e/candidates/exp_16	axillary_lymph_node	0.9165	test	best_5
653	0.9165190735694824	st-pretrain_mt_full_26	experiments/manuscript/_seed/single_task/08-01_12-42_st-pretrain_mt_full_26_e/candidates/exp_16	axillary_lymph_node	0.9165	test	best
654	0.8055424561014176	st-pretrain_mt_full_26	experiments/manuscript/_seed/single_task/08-01_12-42_st-pretrain_mt_full_26_e/candidates/exp_24	iliac_lymph_node	0.8055	test	best_1
655	0.7370523454187357	st-pretrain_mt_full_26	experiments/manuscript/_seed/single_task/08-01_12-42_st-pretrain_mt_full_26_e/candidates/exp_24	iliac_lymph_node	0.7371	test	best_2
656	0.7627118644067796	st-pretrain_mt_full_26	experiments/manuscript/_seed/single_task/08-01_12-42_st-pretrain_mt_full_26_e/candidates/exp_24	iliac_lymph_node	0.7627	test	best_3
657	0.7705900302366223	st-pretrain_mt_full_26	experiments/manuscript/_seed/single_task/08-01_12-42_st-pretrain_mt_full_26_e/candidates/exp_24	iliac_lymph_node	0.7706	test	best_4
658	0.7744250880745651	st-pretrain_mt_full_26	experiments/manuscript/_seed/single_task/08-01_12-42_st-pretrain_mt_full_26_e/candidates/exp_24	iliac_lymph_node	0.7744	test	best_5
659	0.7744250880745651	st-pretrain_mt_full_26	experiments/manuscript/_seed/single_task/08-01_12-42_st-pretrain_mt_full_26_e/candidates/exp_24	iliac_lymph_node	0.7744	test	best
660	0.9012602179836513	st-pretrain_mt_full_26	experiments/manuscript/_seed/single_task/08-01_12-42_st-pretrain_mt_full_26_e/candidates/exp_17	axillary_lymph_node	0.9013	test	best_1
661	0.9183327656675749	st-pretrain_mt_full_26	experiments/manuscript/_seed/single_task/08-01_12-42_st-pretrain_mt_full_26_e/candidates/exp_17	axillary_lymph_node	0.9183	test	best_2
662	0.9183327656675749	st-pretrain_mt_full_26	experiments/manuscript/_seed/single_task/08-01_12-42_st-pretrain_mt_full_26_e/candidates/exp_17	axillary_lymph_node	0.9183	test	best_3
663	0.9183327656675749	st-pretrain_mt_full_26	experiments/manuscript/_seed/single_task/08-01_12-42_st-pretrain_mt_full_26_e/candidates/exp_17	axillary_lymph_node	0.9183	test	best_4
664	0.9183327656675749	st-pretrain_mt_full_26	experiments/manuscript/_seed/single_task/08-01_12-42_st-pretrain_mt_full_26_e/candidates/exp_17	axillary_lymph_node	0.9183	test	best_5
665	0.9183327656675749	st-pretrain_mt_full_26	experiments/manuscript/_seed/single_task/08-01_12-42_st-pretrain_mt_full_26_e/candidates/exp_17	axillary_lymph_node	0.9183	test	best
666	0.8227288454884472	st-pretrain_mt_full_26	experiments/manuscript/_seed/single_task/08-01_12-42_st-pretrain_mt_full_26_e/candidates/exp_7	right_lungs	0.8227	test	best_1
667	0.8227288454884472	st-pretrain_mt_full_26	experiments/manuscript/_seed/single_task/08-01_12-42_st-pretrain_mt_full_26_e/candidates/exp_7	right_lungs	0.8227	test	best_2
668	0.8227288454884472	st-pretrain_mt_full_26	experiments/manuscript/_seed/single_task/08-01_12-42_st-pretrain_mt_full_26_e/candidates/exp_7	right_lungs	0.8227	test	best_3
669	0.8227288454884472	st-pretrain_mt_full_26	experiments/manuscript/_seed/single_task/08-01_12-42_st-pretrain_mt_full_26_e/candidates/exp_7	right_lungs	0.8227	test	best_4
670	0.8227288454884472	st-pretrain_mt_full_26	experiments/manuscript/_seed/single_task/08-01_12-42_st-pretrain_mt_full_26_e/candidates/exp_7	right_lungs	0.8227	test	best_5
671	0.8227288454884472	st-pretrain_mt_full_26	experiments/manuscript/_seed/single_task/08-01_12-42_st-pretrain_mt_full_26_e/candidates/exp_7	right_lungs	0.8227	test	best
672	0.8322889182058046	st-pretrain_mt_full_26	experiments/manuscript/_seed/single_task/08-01_12-42_st-pretrain_mt_full_26_e/candidates/exp_1	paratracheal_lymph_node	0.8323	test	best_1
673	0.8328071993969091	st-pretrain_mt_full_26	experiments/manuscript/_seed/single_task/08-01_12-42_st-pretrain_mt_full_26_e/candidates/exp_1	paratracheal_lymph_node	0.8328	test	best_2
674	0.8328071993969091	st-pretrain_mt_full_26	experiments/manuscript/_seed/single_task/08-01_12-42_st-pretrain_mt_full_26_e/candidates/exp_1	paratracheal_lymph_node	0.8328	test	best_3
675	0.8599227289860534	st-pretrain_mt_full_26	experiments/manuscript/_seed/single_task/08-01_12-42_st-pretrain_mt_full_26_e/candidates/exp_1	paratracheal_lymph_node	0.8599	test	best_4
676	0.8599227289860534	st-pretrain_mt_full_26	experiments/manuscript/_seed/single_task/08-01_12-42_st-pretrain_mt_full_26_e/candidates/exp_1	paratracheal_lymph_node	0.8599	test	best_5
677	0.8599227289860534	st-pretrain_mt_full_26	experiments/manuscript/_seed/single_task/08-01_12-42_st-pretrain_mt_full_26_e/candidates/exp_1	paratracheal_lymph_node	0.8599	test	best
678	0.869746513381078	st-pretrain_mt_full_26	experiments/manuscript/_seed/single_task/08-01_12-42_st-pretrain_mt_full_26_e/candidates/exp_2	paratracheal_lymph_node	0.8697	test	best_1
679	0.8711835657745948	st-pretrain_mt_full_26	experiments/manuscript/_seed/single_task/08-01_12-42_st-pretrain_mt_full_26_e/candidates/exp_2	paratracheal_lymph_node	0.8712	test	best_2
680	0.8711835657745948	st-pretrain_mt_full_26	experiments/manuscript/_seed/single_task/08-01_12-42_st-pretrain_mt_full_26_e/candidates/exp_2	paratracheal_lymph_node	0.8712	test	best_3
681	0.8711835657745948	st-pretrain_mt_full_26	experiments/manuscript/_seed/single_task/08-01_12-42_st-pretrain_mt_full_26_e/candidates/exp_2	paratracheal_lymph_node	0.8712	test	best_4
682	0.8711835657745948	st-pretrain_mt_full_26	experiments/manuscript/_seed/single_task/08-01_12-42_st-pretrain_mt_full_26_e/candidates/exp_2	paratracheal_lymph_node	0.8712	test	best_5
683	0.8711835657745948	st-pretrain_mt_full_26	experiments/manuscript/_seed/single_task/08-01_12-42_st-pretrain_mt_full_26_e/candidates/exp_2	paratracheal_lymph_node	0.8712	test	best
684	0.8485912174896344	st-pretrain_mt_full_26	experiments/manuscript/_seed/single_task/08-01_12-42_st-pretrain_mt_full_26_e/candidates/exp_0	paratracheal_lymph_node	0.8486	test	best_1
685	0.8680738786279683	st-pretrain_mt_full_26	experiments/manuscript/_seed/single_task/08-01_12-42_st-pretrain_mt_full_26_e/candidates/exp_0	paratracheal_lymph_node	0.8681	test	best_2
686	0.8680738786279683	st-pretrain_mt_full_26	experiments/manuscript/_seed/single_task/08-01_12-42_st-pretrain_mt_full_26_e/candidates/exp_0	paratracheal_lymph_node	0.8681	test	best_3
687	0.8680738786279683	st-pretrain_mt_full_26	experiments/manuscript/_seed/single_task/08-01_12-42_st-pretrain_mt_full_26_e/candidates/exp_0	paratracheal_lymph_node	0.8681	test	best_4
688	0.8680738786279683	st-pretrain_mt_full_26	experiments/manuscript/_seed/single_task/08-01_12-42_st-pretrain_mt_full_26_e/candidates/exp_0	paratracheal_lymph_node	0.8681	test	best_5
689	0.8680738786279683	st-pretrain_mt_full_26	experiments/manuscript/_seed/single_task/08-01_12-42_st-pretrain_mt_full_26_e/candidates/exp_0	paratracheal_lymph_node	0.8681	test	best
690	0.8360949854548716	st-pretrain_mt_full_26	experiments/manuscript/_seed/single_task/08-01_12-42_st-pretrain_mt_full_26_e/candidates/exp_5	right_lungs	0.8361	test	best_1
691	0.8360949854548716	st-pretrain_mt_full_26	experiments/manuscript/_seed/single_task/08-01_12-42_st-pretrain_mt_full_26_e/candidates/exp_5	right_lungs	0.8361	test	best_2
692	0.8360949854548716	st-pretrain_mt_full_26	experiments/manuscript/_seed/single_task/08-01_12-42_st-pretrain_mt_full_26_e/candidates/exp_5	right_lungs	0.8361	test	best_3
693	0.8360949854548716	st-pretrain_mt_full_26	experiments/manuscript/_seed/single_task/08-01_12-42_st-pretrain_mt_full_26_e/candidates/exp_5	right_lungs	0.8361	test	best_4
694	0.8360949854548716	st-pretrain_mt_full_26	experiments/manuscript/_seed/single_task/08-01_12-42_st-pretrain_mt_full_26_e/candidates/exp_5	right_lungs	0.8361	test	best_5
695	0.8360949854548716	st-pretrain_mt_full_26	experiments/manuscript/_seed/single_task/08-01_12-42_st-pretrain_mt_full_26_e/candidates/exp_5	right_lungs	0.8361	test	best
696	0.7877692771007139	st-pretrain_mt_full_26	experiments/manuscript/_seed/single_task/08-01_12-42_st-pretrain_mt_full_26_e/candidates/exp_6	right_lungs	0.7878	test	best_1
697	0.8148475644919457	st-pretrain_mt_full_26	experiments/manuscript/_seed/single_task/08-01_12-42_st-pretrain_mt_full_26_e/candidates/exp_6	right_lungs	0.8148	test	best_2
698	0.8148475644919457	st-pretrain_mt_full_26	experiments/manuscript/_seed/single_task/08-01_12-42_st-pretrain_mt_full_26_e/candidates/exp_6	right_lungs	0.8148	test	best_3
699	0.829568900337037	st-pretrain_mt_full_26	experiments/manuscript/_seed/single_task/08-01_12-42_st-pretrain_mt_full_26_e/candidates/exp_6	right_lungs	0.8296	test	best_4
700	0.829568900337037	st-pretrain_mt_full_26	experiments/manuscript/_seed/single_task/08-01_12-42_st-pretrain_mt_full_26_e/candidates/exp_6	right_lungs	0.8296	test	best_5
701	0.829568900337037	st-pretrain_mt_full_26	experiments/manuscript/_seed/single_task/08-01_12-42_st-pretrain_mt_full_26_e/candidates/exp_6	right_lungs	0.8296	test	best
702	0.897241144414169	st-pretrain_mt_full_26	experiments/manuscript/_seed/single_task/08-01_12-42_st-pretrain_mt_full_26_e/candidates/exp_15	axillary_lymph_node	0.8972	test	best_1
703	0.897241144414169	st-pretrain_mt_full_26	experiments/manuscript/_seed/single_task/08-01_12-42_st-pretrain_mt_full_26_e/candidates/exp_15	axillary_lymph_node	0.8972	test	best_2
704	0.9129257493188011	st-pretrain_mt_full_26	experiments/manuscript/_seed/single_task/08-01_12-42_st-pretrain_mt_full_26_e/candidates/exp_15	axillary_lymph_node	0.9129	test	best_3
705	0.9107459128065394	st-pretrain_mt_full_26	experiments/manuscript/_seed/single_task/08-01_12-42_st-pretrain_mt_full_26_e/candidates/exp_15	axillary_lymph_node	0.9107	test	best_4
706	0.9063947547683924	st-pretrain_mt_full_26	experiments/manuscript/_seed/single_task/08-01_12-42_st-pretrain_mt_full_26_e/candidates/exp_15	axillary_lymph_node	0.9064	test	best_5
707	0.9063947547683924	st-pretrain_mt_full_26	experiments/manuscript/_seed/single_task/08-01_12-42_st-pretrain_mt_full_26_e/candidates/exp_15	axillary_lymph_node	0.9064	test	best
708	0.6280839600404087	st-pretrain_mt_full_26	experiments/manuscript/_seed/single_task/08-01_12-42_st-pretrain_mt_full_26_e/candidates/exp_11	pelvic_skeleton	0.6281	test	best_1
709	0.6708721517566505	st-pretrain_mt_full_26	experiments/manuscript/_seed/single_task/08-01_12-42_st-pretrain_mt_full_26_e/candidates/exp_11	pelvic_skeleton	0.6709	test	best_2
710	0.6865865978224268	st-pretrain_mt_full_26	experiments/manuscript/_seed/single_task/08-01_12-42_st-pretrain_mt_full_26_e/candidates/exp_11	pelvic_skeleton	0.6866	test	best_3
711	0.6865865978224268	st-pretrain_mt_full_26	experiments/manuscript/_seed/single_task/08-01_12-42_st-pretrain_mt_full_26_e/candidates/exp_11	pelvic_skeleton	0.6866	test	best_4
712	0.6800314288921316	st-pretrain_mt_full_26	experiments/manuscript/_seed/single_task/08-01_12-42_st-pretrain_mt_full_26_e/candidates/exp_11	pelvic_skeleton	0.68	test	best_5
713	0.6800314288921316	st-pretrain_mt_full_26	experiments/manuscript/_seed/single_task/08-01_12-42_st-pretrain_mt_full_26_e/candidates/exp_11	pelvic_skeleton	0.68	test	best
714	0.7437376903658908	st-pretrain_mt_full_26	experiments/manuscript/_seed/single_task/08-01_12-42_st-pretrain_mt_full_26_e/candidates/exp_21	iliac_lymph_node	0.7437	test	best_1
715	0.7695081694360453	st-pretrain_mt_full_26	experiments/manuscript/_seed/single_task/08-01_12-42_st-pretrain_mt_full_26_e/candidates/exp_21	iliac_lymph_node	0.7695	test	best_2
716	0.7695081694360453	st-pretrain_mt_full_26	experiments/manuscript/_seed/single_task/08-01_12-42_st-pretrain_mt_full_26_e/candidates/exp_21	iliac_lymph_node	0.7695	test	best_3
717	0.7695081694360453	st-pretrain_mt_full_26	experiments/manuscript/_seed/single_task/08-01_12-42_st-pretrain_mt_full_26_e/candidates/exp_21	iliac_lymph_node	0.7695	test	best_4
718	0.7675386279785847	st-pretrain_mt_full_26	experiments/manuscript/_seed/single_task/08-01_12-42_st-pretrain_mt_full_26_e/candidates/exp_21	iliac_lymph_node	0.7675	test	best_5
719	0.7675386279785847	st-pretrain_mt_full_26	experiments/manuscript/_seed/single_task/08-01_12-42_st-pretrain_mt_full_26_e/candidates/exp_21	iliac_lymph_node	0.7675	test	best
720	0.817362526110748	st-pretrain_mt_full_26	experiments/manuscript/_seed/single_task/08-01_12-42_st-pretrain_mt_full_26_e/candidates/exp_8	right_lungs	0.8174	test	best_1
721	0.817362526110748	st-pretrain_mt_full_26	experiments/manuscript/_seed/single_task/08-01_12-42_st-pretrain_mt_full_26_e/candidates/exp_8	right_lungs	0.8174	test	best_2
722	0.817362526110748	st-pretrain_mt_full_26	experiments/manuscript/_seed/single_task/08-01_12-42_st-pretrain_mt_full_26_e/candidates/exp_8	right_lungs	0.8174	test	best_3
723	0.817362526110748	st-pretrain_mt_full_26	experiments/manuscript/_seed/single_task/08-01_12-42_st-pretrain_mt_full_26_e/candidates/exp_8	right_lungs	0.8174	test	best_4
724	0.817362526110748	st-pretrain_mt_full_26	experiments/manuscript/_seed/single_task/08-01_12-42_st-pretrain_mt_full_26_e/candidates/exp_8	right_lungs	0.8174	test	best_5
725	0.817362526110748	st-pretrain_mt_full_26	experiments/manuscript/_seed/single_task/08-01_12-42_st-pretrain_mt_full_26_e/candidates/exp_8	right_lungs	0.8174	test	best
726	0.6915254237288135	st-pretrain_mt_full_26	experiments/manuscript/_seed/single_task/08-01_12-42_st-pretrain_mt_full_26_e/candidates/exp_13	pelvic_skeleton	0.6915	test	best_1
727	0.6915254237288135	st-pretrain_mt_full_26	experiments/manuscript/_seed/single_task/08-01_12-42_st-pretrain_mt_full_26_e/candidates/exp_13	pelvic_skeleton	0.6915	test	best_2
728	0.6915254237288135	st-pretrain_mt_full_26	experiments/manuscript/_seed/single_task/08-01_12-42_st-pretrain_mt_full_26_e/candidates/exp_13	pelvic_skeleton	0.6915	test	best_3
729	0.6915254237288135	st-pretrain_mt_full_26	experiments/manuscript/_seed/single_task/08-01_12-42_st-pretrain_mt_full_26_e/candidates/exp_13	pelvic_skeleton	0.6915	test	best_4
730	0.6915254237288135	st-pretrain_mt_full_26	experiments/manuscript/_seed/single_task/08-01_12-42_st-pretrain_mt_full_26_e/candidates/exp_13	pelvic_skeleton	0.6915	test	best_5
731	0.6915254237288135	st-pretrain_mt_full_26	experiments/manuscript/_seed/single_task/08-01_12-42_st-pretrain_mt_full_26_e/candidates/exp_13	pelvic_skeleton	0.6915	test	best
732	0.8891859673024523	st-pretrain_mt_full_26	experiments/manuscript/_seed/single_task/08-01_12-42_st-pretrain_mt_full_26_e/candidates/exp_18	axillary_lymph_node	0.8892	test	best_1
733	0.915224795640327	st-pretrain_mt_full_26	experiments/manuscript/_seed/single_task/08-01_12-42_st-pretrain_mt_full_26_e/candidates/exp_18	axillary_lymph_node	0.9152	test	best_2
734	0.9134792234332425	st-pretrain_mt_full_26	experiments/manuscript/_seed/single_task/08-01_12-42_st-pretrain_mt_full_26_e/candidates/exp_18	axillary_lymph_node	0.9135	test	best_3
735	0.9134792234332425	st-pretrain_mt_full_26	experiments/manuscript/_seed/single_task/08-01_12-42_st-pretrain_mt_full_26_e/candidates/exp_18	axillary_lymph_node	0.9135	test	best_4
736	0.9134792234332425	st-pretrain_mt_full_26	experiments/manuscript/_seed/single_task/08-01_12-42_st-pretrain_mt_full_26_e/candidates/exp_18	axillary_lymph_node	0.9135	test	best_5
737	0.9134792234332425	st-pretrain_mt_full_26	experiments/manuscript/_seed/single_task/08-01_12-42_st-pretrain_mt_full_26_e/candidates/exp_18	axillary_lymph_node	0.9135	test	best
738	0.837730870712401	st-pretrain_mt_full_26	experiments/manuscript/_seed/single_task/08-01_12-42_st-pretrain_mt_full_26_e/candidates/exp_3	paratracheal_lymph_node	0.8377	test	best_1
739	0.837730870712401	st-pretrain_mt_full_26	experiments/manuscript/_seed/single_task/08-01_12-42_st-pretrain_mt_full_26_e/candidates/exp_3	paratracheal_lymph_node	0.8377	test	best_2
740	0.837730870712401	st-pretrain_mt_full_26	experiments/manuscript/_seed/single_task/08-01_12-42_st-pretrain_mt_full_26_e/candidates/exp_3	paratracheal_lymph_node	0.8377	test	best_3
741	0.837730870712401	st-pretrain_mt_full_26	experiments/manuscript/_seed/single_task/08-01_12-42_st-pretrain_mt_full_26_e/candidates/exp_3	paratracheal_lymph_node	0.8377	test	best_4
742	0.837730870712401	st-pretrain_mt_full_26	experiments/manuscript/_seed/single_task/08-01_12-42_st-pretrain_mt_full_26_e/candidates/exp_3	paratracheal_lymph_node	0.8377	test	best_5
743	0.837730870712401	st-pretrain_mt_full_26	experiments/manuscript/_seed/single_task/08-01_12-42_st-pretrain_mt_full_26_e/candidates/exp_3	paratracheal_lymph_node	0.8377	test	best
744	0.6817375687507015	st-pretrain_mt_full_26	experiments/manuscript/_seed/single_task/08-01_12-42_st-pretrain_mt_full_26_e/candidates/exp_14	pelvic_skeleton	0.6817	test	best_1
745	0.6817375687507015	st-pretrain_mt_full_26	experiments/manuscript/_seed/single_task/08-01_12-42_st-pretrain_mt_full_26_e/candidates/exp_14	pelvic_skeleton	0.6817	test	best_2
746	0.6817375687507015	st-pretrain_mt_full_26	experiments/manuscript/_seed/single_task/08-01_12-42_st-pretrain_mt_full_26_e/candidates/exp_14	pelvic_skeleton	0.6817	test	best_3
747	0.6817375687507015	st-pretrain_mt_full_26	experiments/manuscript/_seed/single_task/08-01_12-42_st-pretrain_mt_full_26_e/candidates/exp_14	pelvic_skeleton	0.6817	test	best_4
748	0.6817375687507015	st-pretrain_mt_full_26	experiments/manuscript/_seed/single_task/08-01_12-42_st-pretrain_mt_full_26_e/candidates/exp_14	pelvic_skeleton	0.6817	test	best_5
749	0.6817375687507015	st-pretrain_mt_full_26	experiments/manuscript/_seed/single_task/08-01_12-42_st-pretrain_mt_full_26_e/candidates/exp_14	pelvic_skeleton	0.6817	test	best
750	0.6637333034010551	st-pretrain_mt_full_26	experiments/manuscript/_seed/single_task/08-01_12-42_st-pretrain_mt_full_26_e/candidates/exp_10	pelvic_skeleton	0.6637	test	best_1
751	0.6739925917611405	st-pretrain_mt_full_26	experiments/manuscript/_seed/single_task/08-01_12-42_st-pretrain_mt_full_26_e/candidates/exp_10	pelvic_skeleton	0.674	test	best_2
752	0.6739925917611405	st-pretrain_mt_full_26	experiments/manuscript/_seed/single_task/08-01_12-42_st-pretrain_mt_full_26_e/candidates/exp_10	pelvic_skeleton	0.674	test	best_3
753	0.6696823436973847	st-pretrain_mt_full_26	experiments/manuscript/_seed/single_task/08-01_12-42_st-pretrain_mt_full_26_e/candidates/exp_10	pelvic_skeleton	0.6697	test	best_4
754	0.6696823436973847	st-pretrain_mt_full_26	experiments/manuscript/_seed/single_task/08-01_12-42_st-pretrain_mt_full_26_e/candidates/exp_10	pelvic_skeleton	0.6697	test	best_5
755	0.6696823436973847	st-pretrain_mt_full_26	experiments/manuscript/_seed/single_task/08-01_12-42_st-pretrain_mt_full_26_e/candidates/exp_10	pelvic_skeleton	0.6697	test	best
756	0.7649588060695165	st-pretrain_mt_full_26	experiments/manuscript/_seed/single_task/08-01_12-42_st-pretrain_mt_full_26_e/candidates/exp_22	iliac_lymph_node	0.765	test	best_1
757	0.7828788593303558	st-pretrain_mt_full_26	experiments/manuscript/_seed/single_task/08-01_12-42_st-pretrain_mt_full_26_e/candidates/exp_22	iliac_lymph_node	0.7829	test	best_2
758	0.790146744708591	st-pretrain_mt_full_26	experiments/manuscript/_seed/single_task/08-01_12-42_st-pretrain_mt_full_26_e/candidates/exp_22	iliac_lymph_node	0.7901	test	best_3
759	0.790146744708591	st-pretrain_mt_full_26	experiments/manuscript/_seed/single_task/08-01_12-42_st-pretrain_mt_full_26_e/candidates/exp_22	iliac_lymph_node	0.7901	test	best_4
760	0.7807706177702571	st-pretrain_mt_full_26	experiments/manuscript/_seed/single_task/08-01_12-42_st-pretrain_mt_full_26_e/candidates/exp_22	iliac_lymph_node	0.7808	test	best_5
761	0.7807706177702571	st-pretrain_mt_full_26	experiments/manuscript/_seed/single_task/08-01_12-42_st-pretrain_mt_full_26_e/candidates/exp_22	iliac_lymph_node	0.7808	test	best
762	0.7275564036367719	st-pretrain_mt_full_26	experiments/manuscript/_seed/single_task/08-01_12-42_st-pretrain_mt_full_26_e/candidates/exp_12	pelvic_skeleton	0.7276	test	best_1
763	0.7381973285441689	st-pretrain_mt_full_26	experiments/manuscript/_seed/single_task/08-01_12-42_st-pretrain_mt_full_26_e/candidates/exp_12	pelvic_skeleton	0.7382	test	best_2
764	0.7381973285441689	st-pretrain_mt_full_26	experiments/manuscript/_seed/single_task/08-01_12-42_st-pretrain_mt_full_26_e/candidates/exp_12	pelvic_skeleton	0.7382	test	best_3
765	0.7381973285441689	st-pretrain_mt_full_26	experiments/manuscript/_seed/single_task/08-01_12-42_st-pretrain_mt_full_26_e/candidates/exp_12	pelvic_skeleton	0.7382	test	best_4
766	0.7381973285441689	st-pretrain_mt_full_26	experiments/manuscript/_seed/single_task/08-01_12-42_st-pretrain_mt_full_26_e/candidates/exp_12	pelvic_skeleton	0.7382	test	best_5
767	0.7381973285441689	st-pretrain_mt_full_26	experiments/manuscript/_seed/single_task/08-01_12-42_st-pretrain_mt_full_26_e/candidates/exp_12	pelvic_skeleton	0.7382	test	best
768	0.7256026519459624	st-pretrain_mt_full_26	experiments/manuscript/_seed/single_task/08-01_12-42_st-pretrain_mt_full_26_e/candidates/exp_23	iliac_lymph_node	0.7256	test	best_1
769	0.7741684928846848	st-pretrain_mt_full_26	experiments/manuscript/_seed/single_task/08-01_12-42_st-pretrain_mt_full_26_e/candidates/exp_23	iliac_lymph_node	0.7742	test	best_2
770	0.7741684928846848	st-pretrain_mt_full_26	experiments/manuscript/_seed/single_task/08-01_12-42_st-pretrain_mt_full_26_e/candidates/exp_23	iliac_lymph_node	0.7742	test	best_3
771	0.7741684928846848	st-pretrain_mt_full_26	experiments/manuscript/_seed/single_task/08-01_12-42_st-pretrain_mt_full_26_e/candidates/exp_23	iliac_lymph_node	0.7742	test	best_4
772	0.7741684928846848	st-pretrain_mt_full_26	experiments/manuscript/_seed/single_task/08-01_12-42_st-pretrain_mt_full_26_e/candidates/exp_23	iliac_lymph_node	0.7742	test	best_5
773	0.7741684928846848	st-pretrain_mt_full_26	experiments/manuscript/_seed/single_task/08-01_12-42_st-pretrain_mt_full_26_e/candidates/exp_23	iliac_lymph_node	0.7742	test	best
774	0.7814086382423923	st-pretrain_mt_full_26	experiments/manuscript/_seed/single_task/08-01_12-42_st-pretrain_mt_full_26_e/candidates/exp_20	iliac_lymph_node	0.7814	test	best_1
775	0.7685580737329746	st-pretrain_mt_full_26	experiments/manuscript/_seed/single_task/08-01_12-42_st-pretrain_mt_full_26_e/candidates/exp_20	iliac_lymph_node	0.7686	test	best_2
776	0.7685580737329746	st-pretrain_mt_full_26	experiments/manuscript/_seed/single_task/08-01_12-42_st-pretrain_mt_full_26_e/candidates/exp_20	iliac_lymph_node	0.7686	test	best_3
777	0.7685580737329746	st-pretrain_mt_full_26	experiments/manuscript/_seed/single_task/08-01_12-42_st-pretrain_mt_full_26_e/candidates/exp_20	iliac_lymph_node	0.7686	test	best_4
778	0.7685580737329746	st-pretrain_mt_full_26	experiments/manuscript/_seed/single_task/08-01_12-42_st-pretrain_mt_full_26_e/candidates/exp_20	iliac_lymph_node	0.7686	test	best_5
779	0.7685580737329746	st-pretrain_mt_full_26	experiments/manuscript/_seed/single_task/08-01_12-42_st-pretrain_mt_full_26_e/candidates/exp_20	iliac_lymph_node	0.7686	test	best
780	0.7271652864044169	st-no_pretrain	experiments/manuscript/_seed/single_task/08-01_11-37_st-no-retrain_c/candidates/exp_19	lungs	0.7272	test	best_1
781	0.8165286404416838	st-no_pretrain	experiments/manuscript/_seed/single_task/08-01_11-37_st-no-retrain_c/candidates/exp_19	lungs	0.8165	test	best_2
782	0.8330831608005521	st-no_pretrain	experiments/manuscript/_seed/single_task/08-01_11-37_st-no-retrain_c/candidates/exp_19	lungs	0.8331	test	best_3
783	0.8526742581090407	st-no_pretrain	experiments/manuscript/_seed/single_task/08-01_11-37_st-no-retrain_c/candidates/exp_19	lungs	0.8527	test	best_4
784	0.8884748102139406	st-no_pretrain	experiments/manuscript/_seed/single_task/08-01_11-37_st-no-retrain_c/candidates/exp_19	lungs	0.8885	test	best_5
785	0.9067460317460319	st-no_pretrain	experiments/manuscript/_seed/single_task/08-01_11-37_st-no-retrain_c/candidates/exp_19	lungs	0.9067	test	best
786	0.7685973365920042	st-no_pretrain	experiments/manuscript/_seed/single_task/08-01_11-37_st-no-retrain_c/candidates/exp_4	hilar_lymph_node	0.7686	test	best_1
787	0.8624831627622789	st-no_pretrain	experiments/manuscript/_seed/single_task/08-01_11-37_st-no-retrain_c/candidates/exp_4	hilar_lymph_node	0.8625	test	best_2
788	0.8996847791371002	st-no_pretrain	experiments/manuscript/_seed/single_task/08-01_11-37_st-no-retrain_c/candidates/exp_4	hilar_lymph_node	0.8997	test	best_3
789	0.9089747684445864	st-no_pretrain	experiments/manuscript/_seed/single_task/08-01_11-37_st-no-retrain_c/candidates/exp_4	hilar_lymph_node	0.909	test	best_4
790	0.9079402330134837	st-no_pretrain	experiments/manuscript/_seed/single_task/08-01_11-37_st-no-retrain_c/candidates/exp_4	hilar_lymph_node	0.9079	test	best_5
791	0.9079402330134837	st-no_pretrain	experiments/manuscript/_seed/single_task/08-01_11-37_st-no-retrain_c/candidates/exp_4	hilar_lymph_node	0.9079	test	best
792	0.5950380504112963	st-no_pretrain	experiments/manuscript/_seed/single_task/08-01_11-37_st-no-retrain_c/candidates/exp_9	pelvis	0.595	test	best_1
793	0.5950380504112963	st-no_pretrain	experiments/manuscript/_seed/single_task/08-01_11-37_st-no-retrain_c/candidates/exp_9	pelvis	0.595	test	best_2
794	0.6710596929573747	st-no_pretrain	experiments/manuscript/_seed/single_task/08-01_11-37_st-no-retrain_c/candidates/exp_9	pelvis	0.6711	test	best_3
795	0.6710596929573747	st-no_pretrain	experiments/manuscript/_seed/single_task/08-01_11-37_st-no-retrain_c/candidates/exp_9	pelvis	0.6711	test	best_4
796	0.6710596929573747	st-no_pretrain	experiments/manuscript/_seed/single_task/08-01_11-37_st-no-retrain_c/candidates/exp_9	pelvis	0.6711	test	best_5
797	0.7740245458144548	st-no_pretrain	experiments/manuscript/_seed/single_task/08-01_11-37_st-no-retrain_c/candidates/exp_9	pelvis	0.774	test	best
798	0.7319013112491374	st-no_pretrain	experiments/manuscript/_seed/single_task/08-01_11-37_st-no-retrain_c/candidates/exp_16	lungs	0.7319	test	best_1
799	0.8323498964803313	st-no_pretrain	experiments/manuscript/_seed/single_task/08-01_11-37_st-no-retrain_c/candidates/exp_16	lungs	0.8323	test	best_2
800	0.8323498964803313	st-no_pretrain	experiments/manuscript/_seed/single_task/08-01_11-37_st-no-retrain_c/candidates/exp_16	lungs	0.8323	test	best_3
801	0.8648011559696342	st-no_pretrain	experiments/manuscript/_seed/single_task/08-01_11-37_st-no-retrain_c/candidates/exp_16	lungs	0.8648	test	best_4
802	0.8648011559696342	st-no_pretrain	experiments/manuscript/_seed/single_task/08-01_11-37_st-no-retrain_c/candidates/exp_16	lungs	0.8648	test	best_5
803	0.9060472739820565	st-no_pretrain	experiments/manuscript/_seed/single_task/08-01_11-37_st-no-retrain_c/candidates/exp_16	lungs	0.906	test	best
804	0.5728253458016754	st-no_pretrain	experiments/manuscript/_seed/single_task/08-01_11-37_st-no-retrain_c/candidates/exp_24	head	0.5728	test	best_1
805	0.5728253458016754	st-no_pretrain	experiments/manuscript/_seed/single_task/08-01_11-37_st-no-retrain_c/candidates/exp_24	head	0.5728	test	best_2
806	0.5369301578024547	st-no_pretrain	experiments/manuscript/_seed/single_task/08-01_11-37_st-no-retrain_c/candidates/exp_24	head	0.5369	test	best_3
807	0.5365222579388271	st-no_pretrain	experiments/manuscript/_seed/single_task/08-01_11-37_st-no-retrain_c/candidates/exp_24	head	0.5365	test	best_4
808	0.5946084161309175	st-no_pretrain	experiments/manuscript/_seed/single_task/08-01_11-37_st-no-retrain_c/candidates/exp_24	head	0.5946	test	best_5
809	0.6155148061562439	st-no_pretrain	experiments/manuscript/_seed/single_task/08-01_11-37_st-no-retrain_c/candidates/exp_24	head	0.6155	test	best
810	0.6623706004140786	st-no_pretrain	experiments/manuscript/_seed/single_task/08-01_11-37_st-no-retrain_c/candidates/exp_17	lungs	0.6624	test	best_1
811	0.7978260869565217	st-no_pretrain	experiments/manuscript/_seed/single_task/08-01_11-37_st-no-retrain_c/candidates/exp_17	lungs	0.7978	test	best_2
812	0.8338164251207729	st-no_pretrain	experiments/manuscript/_seed/single_task/08-01_11-37_st-no-retrain_c/candidates/exp_17	lungs	0.8338	test	best_3
813	0.8737060041407867	st-no_pretrain	experiments/manuscript/_seed/single_task/08-01_11-37_st-no-retrain_c/candidates/exp_17	lungs	0.8737	test	best_4
814	0.8863526570048309	st-no_pretrain	experiments/manuscript/_seed/single_task/08-01_11-37_st-no-retrain_c/candidates/exp_17	lungs	0.8864	test	best_5
815	0.8982315389924085	st-no_pretrain	experiments/manuscript/_seed/single_task/08-01_11-37_st-no-retrain_c/candidates/exp_17	lungs	0.8982	test	best
816	0.6425548761712048	st-no_pretrain	experiments/manuscript/_seed/single_task/08-01_11-37_st-no-retrain_c/candidates/exp_7	pelvis	0.6426	test	best_1
817	0.6853033035675009	st-no_pretrain	experiments/manuscript/_seed/single_task/08-01_11-37_st-no-retrain_c/candidates/exp_7	pelvis	0.6853	test	best_2
818	0.6997404654027185	st-no_pretrain	experiments/manuscript/_seed/single_task/08-01_11-37_st-no-retrain_c/candidates/exp_7	pelvis	0.6997	test	best_3
819	0.6997404654027185	st-no_pretrain	experiments/manuscript/_seed/single_task/08-01_11-37_st-no-retrain_c/candidates/exp_7	pelvis	0.6997	test	best_4
820	0.726125016495843	st-no_pretrain	experiments/manuscript/_seed/single_task/08-01_11-37_st-no-retrain_c/candidates/exp_7	pelvis	0.7261	test	best_5
821	0.7828267276646286	st-no_pretrain	experiments/manuscript/_seed/single_task/08-01_11-37_st-no-retrain_c/candidates/exp_7	pelvis	0.7828	test	best
822	0.7019739491480705	st-no_pretrain	experiments/manuscript/_seed/single_task/08-01_11-37_st-no-retrain_c/candidates/exp_1	hilar_lymph_node	0.702	test	best_1
823	0.8652465527057615	st-no_pretrain	experiments/manuscript/_seed/single_task/08-01_11-37_st-no-retrain_c/candidates/exp_1	hilar_lymph_node	0.8652	test	best_2
824	0.908447085942816	st-no_pretrain	experiments/manuscript/_seed/single_task/08-01_11-37_st-no-retrain_c/candidates/exp_1	hilar_lymph_node	0.9084	test	best_3
825	0.908447085942816	st-no_pretrain	experiments/manuscript/_seed/single_task/08-01_11-37_st-no-retrain_c/candidates/exp_1	hilar_lymph_node	0.9084	test	best_4
826	0.908447085942816	st-no_pretrain	experiments/manuscript/_seed/single_task/08-01_11-37_st-no-retrain_c/candidates/exp_1	hilar_lymph_node	0.9084	test	best_5
827	0.9045866718509159	st-no_pretrain	experiments/manuscript/_seed/single_task/08-01_11-37_st-no-retrain_c/candidates/exp_1	hilar_lymph_node	0.9046	test	best
828	0.6377181897712912	st-no_pretrain	experiments/manuscript/_seed/single_task/08-01_11-37_st-no-retrain_c/candidates/exp_2	hilar_lymph_node	0.6377	test	best_1
829	0.914446002805049	st-no_pretrain	experiments/manuscript/_seed/single_task/08-01_11-37_st-no-retrain_c/candidates/exp_2	hilar_lymph_node	0.9144	test	best_2
830	0.914446002805049	st-no_pretrain	experiments/manuscript/_seed/single_task/08-01_11-37_st-no-retrain_c/candidates/exp_2	hilar_lymph_node	0.9144	test	best_3
831	0.914446002805049	st-no_pretrain	experiments/manuscript/_seed/single_task/08-01_11-37_st-no-retrain_c/candidates/exp_2	hilar_lymph_node	0.9144	test	best_4
832	0.914446002805049	st-no_pretrain	experiments/manuscript/_seed/single_task/08-01_11-37_st-no-retrain_c/candidates/exp_2	hilar_lymph_node	0.9144	test	best_5
833	0.8687149889662196	st-no_pretrain	experiments/manuscript/_seed/single_task/08-01_11-37_st-no-retrain_c/candidates/exp_2	hilar_lymph_node	0.8687	test	best
834	0.7876077930373684	st-no_pretrain	experiments/manuscript/_seed/single_task/08-01_11-37_st-no-retrain_c/candidates/exp_0	hilar_lymph_node	0.7876	test	best_1
835	0.9128837848721758	st-no_pretrain	experiments/manuscript/_seed/single_task/08-01_11-37_st-no-retrain_c/candidates/exp_0	hilar_lymph_node	0.9129	test	best_2
836	0.9128837848721758	st-no_pretrain	experiments/manuscript/_seed/single_task/08-01_11-37_st-no-retrain_c/candidates/exp_0	hilar_lymph_node	0.9129	test	best_3
837	0.9169594378792718	st-no_pretrain	experiments/manuscript/_seed/single_task/08-01_11-37_st-no-retrain_c/candidates/exp_0	hilar_lymph_node	0.917	test	best_4
838	0.9169594378792718	st-no_pretrain	experiments/manuscript/_seed/single_task/08-01_11-37_st-no-retrain_c/candidates/exp_0	hilar_lymph_node	0.917	test	best_5
839	0.9287836918334189	st-no_pretrain	experiments/manuscript/_seed/single_task/08-01_11-37_st-no-retrain_c/candidates/exp_0	hilar_lymph_node	0.9288	test	best
840	0.6749043241103241	st-no_pretrain	experiments/manuscript/_seed/single_task/08-01_11-37_st-no-retrain_c/candidates/exp_5	pelvis	0.6749	test	best_1
841	0.6749043241103241	st-no_pretrain	experiments/manuscript/_seed/single_task/08-01_11-37_st-no-retrain_c/candidates/exp_5	pelvis	0.6749	test	best_2
842	0.6749043241103241	st-no_pretrain	experiments/manuscript/_seed/single_task/08-01_11-37_st-no-retrain_c/candidates/exp_5	pelvis	0.6749	test	best_3
843	0.7012536840716139	st-no_pretrain	experiments/manuscript/_seed/single_task/08-01_11-37_st-no-retrain_c/candidates/exp_5	pelvis	0.7013	test	best_4
844	0.7012536840716139	st-no_pretrain	experiments/manuscript/_seed/single_task/08-01_11-37_st-no-retrain_c/candidates/exp_5	pelvis	0.7013	test	best_5
845	0.7692341529934457	st-no_pretrain	experiments/manuscript/_seed/single_task/08-01_11-37_st-no-retrain_c/candidates/exp_5	pelvis	0.7692	test	best
846	0.634258566841156	st-no_pretrain	experiments/manuscript/_seed/single_task/08-01_11-37_st-no-retrain_c/candidates/exp_6	pelvis	0.6343	test	best_1
847	0.701429639730788	st-no_pretrain	experiments/manuscript/_seed/single_task/08-01_11-37_st-no-retrain_c/candidates/exp_6	pelvis	0.7014	test	best_2
848	0.7495711080807637	st-no_pretrain	experiments/manuscript/_seed/single_task/08-01_11-37_st-no-retrain_c/candidates/exp_6	pelvis	0.7496	test	best_3
849	0.770404258126952	st-no_pretrain	experiments/manuscript/_seed/single_task/08-01_11-37_st-no-retrain_c/candidates/exp_6	pelvis	0.7704	test	best_4
850	0.770404258126952	st-no_pretrain	experiments/manuscript/_seed/single_task/08-01_11-37_st-no-retrain_c/candidates/exp_6	pelvis	0.7704	test	best_5
851	0.8038578278273875	st-no_pretrain	experiments/manuscript/_seed/single_task/08-01_11-37_st-no-retrain_c/candidates/exp_6	pelvis	0.8039	test	best
852	0.6663561076604554	st-no_pretrain	experiments/manuscript/_seed/single_task/08-01_11-37_st-no-retrain_c/candidates/exp_15	lungs	0.6664	test	best_1
853	0.7918909592822635	st-no_pretrain	experiments/manuscript/_seed/single_task/08-01_11-37_st-no-retrain_c/candidates/exp_15	lungs	0.7919	test	best_2
854	0.8437111801242236	st-no_pretrain	experiments/manuscript/_seed/single_task/08-01_11-37_st-no-retrain_c/candidates/exp_15	lungs	0.8437	test	best_3
855	0.8812370600414079	st-no_pretrain	experiments/manuscript/_seed/single_task/08-01_11-37_st-no-retrain_c/candidates/exp_15	lungs	0.8812	test	best_4
856	0.8812370600414079	st-no_pretrain	experiments/manuscript/_seed/single_task/08-01_11-37_st-no-retrain_c/candidates/exp_15	lungs	0.8812	test	best_5
857	0.9078243616287094	st-no_pretrain	experiments/manuscript/_seed/single_task/08-01_11-37_st-no-retrain_c/candidates/exp_15	lungs	0.9078	test	best
858	0.6825100133511348	st-no_pretrain	experiments/manuscript/_seed/single_task/08-01_11-37_st-no-retrain_c/candidates/exp_11	spine	0.6825	test	best_1
859	0.6825100133511348	st-no_pretrain	experiments/manuscript/_seed/single_task/08-01_11-37_st-no-retrain_c/candidates/exp_11	spine	0.6825	test	best_2
860	0.6825100133511348	st-no_pretrain	experiments/manuscript/_seed/single_task/08-01_11-37_st-no-retrain_c/candidates/exp_11	spine	0.6825	test	best_3
861	0.720262914655438	st-no_pretrain	experiments/manuscript/_seed/single_task/08-01_11-37_st-no-retrain_c/candidates/exp_11	spine	0.7203	test	best_4
862	0.7718599157851493	st-no_pretrain	experiments/manuscript/_seed/single_task/08-01_11-37_st-no-retrain_c/candidates/exp_11	spine	0.7719	test	best_5
863	0.72114614357605	st-no_pretrain	experiments/manuscript/_seed/single_task/08-01_11-37_st-no-retrain_c/candidates/exp_11	spine	0.7211	test	best
864	0.5628287551139685	st-no_pretrain	experiments/manuscript/_seed/single_task/08-01_11-37_st-no-retrain_c/candidates/exp_21	head	0.5628	test	best_1
865	0.6584964932787842	st-no_pretrain	experiments/manuscript/_seed/single_task/08-01_11-37_st-no-retrain_c/candidates/exp_21	head	0.6585	test	best_2
866	0.6927113773621665	st-no_pretrain	experiments/manuscript/_seed/single_task/08-01_11-37_st-no-retrain_c/candidates/exp_21	head	0.6927	test	best_3
867	0.7023183323592441	st-no_pretrain	experiments/manuscript/_seed/single_task/08-01_11-37_st-no-retrain_c/candidates/exp_21	head	0.7023	test	best_4
868	0.7023183323592441	st-no_pretrain	experiments/manuscript/_seed/single_task/08-01_11-37_st-no-retrain_c/candidates/exp_21	head	0.7023	test	best_5
869	0.7606053964543151	st-no_pretrain	experiments/manuscript/_seed/single_task/08-01_11-37_st-no-retrain_c/candidates/exp_21	head	0.7606	test	best
870	0.6486363436414023	st-no_pretrain	experiments/manuscript/_seed/single_task/08-01_11-37_st-no-retrain_c/candidates/exp_8	pelvis	0.6486	test	best_1
871	0.698200853384947	st-no_pretrain	experiments/manuscript/_seed/single_task/08-01_11-37_st-no-retrain_c/candidates/exp_8	pelvis	0.6982	test	best_2
872	0.6934764439361281	st-no_pretrain	experiments/manuscript/_seed/single_task/08-01_11-37_st-no-retrain_c/candidates/exp_8	pelvis	0.6935	test	best_3
873	0.6934764439361281	st-no_pretrain	experiments/manuscript/_seed/single_task/08-01_11-37_st-no-retrain_c/candidates/exp_8	pelvis	0.6935	test	best_4
874	0.6934764439361281	st-no_pretrain	experiments/manuscript/_seed/single_task/08-01_11-37_st-no-retrain_c/candidates/exp_8	pelvis	0.6935	test	best_5
875	0.7955043329081071	st-no_pretrain	experiments/manuscript/_seed/single_task/08-01_11-37_st-no-retrain_c/candidates/exp_8	pelvis	0.7955	test	best
876	0.6400123241244736	st-no_pretrain	experiments/manuscript/_seed/single_task/08-01_11-37_st-no-retrain_c/candidates/exp_13	spine	0.64	test	best_1
877	0.7258703912909521	st-no_pretrain	experiments/manuscript/_seed/single_task/08-01_11-37_st-no-retrain_c/candidates/exp_13	spine	0.7259	test	best_2
878	0.7259525521207765	st-no_pretrain	experiments/manuscript/_seed/single_task/08-01_11-37_st-no-retrain_c/candidates/exp_13	spine	0.726	test	best_3
879	0.7259525521207765	st-no_pretrain	experiments/manuscript/_seed/single_task/08-01_11-37_st-no-retrain_c/candidates/exp_13	spine	0.726	test	best_4
880	0.7259525521207765	st-no_pretrain	experiments/manuscript/_seed/single_task/08-01_11-37_st-no-retrain_c/candidates/exp_13	spine	0.726	test	best_5
881	0.7259525521207765	st-no_pretrain	experiments/manuscript/_seed/single_task/08-01_11-37_st-no-retrain_c/candidates/exp_13	spine	0.726	test	best
882	0.7016649413388545	st-no_pretrain	experiments/manuscript/_seed/single_task/08-01_11-37_st-no-retrain_c/candidates/exp_18	lungs	0.7017	test	best_1
883	0.7997325741890959	st-no_pretrain	experiments/manuscript/_seed/single_task/08-01_11-37_st-no-retrain_c/candidates/exp_18	lungs	0.7997	test	best_2
884	0.8442460317460319	st-no_pretrain	experiments/manuscript/_seed/single_task/08-01_11-37_st-no-retrain_c/candidates/exp_18	lungs	0.8442	test	best_3
885	0.8707729468599033	st-no_pretrain	experiments/manuscript/_seed/single_task/08-01_11-37_st-no-retrain_c/candidates/exp_18	lungs	0.8708	test	best_4
886	0.8866524327122154	st-no_pretrain	experiments/manuscript/_seed/single_task/08-01_11-37_st-no-retrain_c/candidates/exp_18	lungs	0.8867	test	best_5
887	0.9056892684610076	st-no_pretrain	experiments/manuscript/_seed/single_task/08-01_11-37_st-no-retrain_c/candidates/exp_18	lungs	0.9057	test	best
888	0.8457778456667546	st-no_pretrain	experiments/manuscript/_seed/single_task/08-01_11-37_st-no-retrain_c/candidates/exp_3	hilar_lymph_node	0.8458	test	best_1
889	0.8739880299390388	st-no_pretrain	experiments/manuscript/_seed/single_task/08-01_11-37_st-no-retrain_c/candidates/exp_3	hilar_lymph_node	0.874	test	best_2
890	0.8922486217766237	st-no_pretrain	experiments/manuscript/_seed/single_task/08-01_11-37_st-no-retrain_c/candidates/exp_3	hilar_lymph_node	0.8922	test	best_3
891	0.8984211184091762	st-no_pretrain	experiments/manuscript/_seed/single_task/08-01_11-37_st-no-retrain_c/candidates/exp_3	hilar_lymph_node	0.8984	test	best_4
892	0.9080027217307987	st-no_pretrain	experiments/manuscript/_seed/single_task/08-01_11-37_st-no-retrain_c/candidates/exp_3	hilar_lymph_node	0.908	test	best_5
893	0.9080027217307987	st-no_pretrain	experiments/manuscript/_seed/single_task/08-01_11-37_st-no-retrain_c/candidates/exp_3	hilar_lymph_node	0.908	test	best
894	0.7337167505391804	st-no_pretrain	experiments/manuscript/_seed/single_task/08-01_11-37_st-no-retrain_c/candidates/exp_14	spine	0.7337	test	best_1
895	0.7157646092225531	st-no_pretrain	experiments/manuscript/_seed/single_task/08-01_11-37_st-no-retrain_c/candidates/exp_14	spine	0.7158	test	best_2
896	0.7360788743966313	st-no_pretrain	experiments/manuscript/_seed/single_task/08-01_11-37_st-no-retrain_c/candidates/exp_14	spine	0.7361	test	best_3
897	0.7415220293724967	st-no_pretrain	experiments/manuscript/_seed/single_task/08-01_11-37_st-no-retrain_c/candidates/exp_14	spine	0.7415	test	best_4
898	0.7709356064496251	st-no_pretrain	experiments/manuscript/_seed/single_task/08-01_11-37_st-no-retrain_c/candidates/exp_14	spine	0.7709	test	best_5
899	0.7709356064496251	st-no_pretrain	experiments/manuscript/_seed/single_task/08-01_11-37_st-no-retrain_c/candidates/exp_14	spine	0.7709	test	best
900	0.7061723323405567	st-no_pretrain	experiments/manuscript/_seed/single_task/08-01_11-37_st-no-retrain_c/candidates/exp_10	spine	0.7062	test	best_1
901	0.746123035842662	st-no_pretrain	experiments/manuscript/_seed/single_task/08-01_11-37_st-no-retrain_c/candidates/exp_10	spine	0.7461	test	best_2
902	0.746123035842662	st-no_pretrain	experiments/manuscript/_seed/single_task/08-01_11-37_st-no-retrain_c/candidates/exp_10	spine	0.7461	test	best_3
903	0.746123035842662	st-no_pretrain	experiments/manuscript/_seed/single_task/08-01_11-37_st-no-retrain_c/candidates/exp_10	spine	0.7461	test	best_4
904	0.7430420047242476	st-no_pretrain	experiments/manuscript/_seed/single_task/08-01_11-37_st-no-retrain_c/candidates/exp_10	spine	0.743	test	best_5
905	0.7632741090685016	st-no_pretrain	experiments/manuscript/_seed/single_task/08-01_11-37_st-no-retrain_c/candidates/exp_10	spine	0.7633	test	best
906	0.5352863822326126	st-no_pretrain	experiments/manuscript/_seed/single_task/08-01_11-37_st-no-retrain_c/candidates/exp_22	head	0.5353	test	best_1
907	0.6096093902201442	st-no_pretrain	experiments/manuscript/_seed/single_task/08-01_11-37_st-no-retrain_c/candidates/exp_22	head	0.6096	test	best_2
908	0.5965444184687317	st-no_pretrain	experiments/manuscript/_seed/single_task/08-01_11-37_st-no-retrain_c/candidates/exp_22	head	0.5965	test	best_3
909	0.6137492694330802	st-no_pretrain	experiments/manuscript/_seed/single_task/08-01_11-37_st-no-retrain_c/candidates/exp_22	head	0.6137	test	best_4
910	0.6746054938632379	st-no_pretrain	experiments/manuscript/_seed/single_task/08-01_11-37_st-no-retrain_c/candidates/exp_22	head	0.6746	test	best_5
911	0.7114260666277031	st-no_pretrain	experiments/manuscript/_seed/single_task/08-01_11-37_st-no-retrain_c/candidates/exp_22	head	0.7114	test	best
912	0.6339324227174694	st-no_pretrain	experiments/manuscript/_seed/single_task/08-01_11-37_st-no-retrain_c/candidates/exp_12	spine	0.6339	test	best_1
913	0.7289103419944541	st-no_pretrain	experiments/manuscript/_seed/single_task/08-01_11-37_st-no-retrain_c/candidates/exp_12	spine	0.7289	test	best_2
914	0.7289103419944541	st-no_pretrain	experiments/manuscript/_seed/single_task/08-01_11-37_st-no-retrain_c/candidates/exp_12	spine	0.7289	test	best_3
915	0.7115949471089658	st-no_pretrain	experiments/manuscript/_seed/single_task/08-01_11-37_st-no-retrain_c/candidates/exp_12	spine	0.7116	test	best_4
916	0.7115949471089658	st-no_pretrain	experiments/manuscript/_seed/single_task/08-01_11-37_st-no-retrain_c/candidates/exp_12	spine	0.7116	test	best_5
917	0.7266919995891958	st-no_pretrain	experiments/manuscript/_seed/single_task/08-01_11-37_st-no-retrain_c/candidates/exp_12	spine	0.7267	test	best
918	0.5967027079680499	st-no_pretrain	experiments/manuscript/_seed/single_task/08-01_11-37_st-no-retrain_c/candidates/exp_23	head	0.5967	test	best_1
919	0.5880089616208846	st-no_pretrain	experiments/manuscript/_seed/single_task/08-01_11-37_st-no-retrain_c/candidates/exp_23	head	0.588	test	best_2
920	0.621514586986168	st-no_pretrain	experiments/manuscript/_seed/single_task/08-01_11-37_st-no-retrain_c/candidates/exp_23	head	0.6215	test	best_3
921	0.683798460939022	st-no_pretrain	experiments/manuscript/_seed/single_task/08-01_11-37_st-no-retrain_c/candidates/exp_23	head	0.6838	test	best_4
922	0.7032315410091565	st-no_pretrain	experiments/manuscript/_seed/single_task/08-01_11-37_st-no-retrain_c/candidates/exp_23	head	0.7032	test	best_5
923	0.702525326319891	st-no_pretrain	experiments/manuscript/_seed/single_task/08-01_11-37_st-no-retrain_c/candidates/exp_23	head	0.7025	test	best
924	0.5518580751996883	st-no_pretrain	experiments/manuscript/_seed/single_task/08-01_11-37_st-no-retrain_c/candidates/exp_20	head	0.5519	test	best_1
925	0.5518580751996883	st-no_pretrain	experiments/manuscript/_seed/single_task/08-01_11-37_st-no-retrain_c/candidates/exp_20	head	0.5519	test	best_2
926	0.5906998831092929	st-no_pretrain	experiments/manuscript/_seed/single_task/08-01_11-37_st-no-retrain_c/candidates/exp_20	head	0.5907	test	best_3
927	0.6328901227352426	st-no_pretrain	experiments/manuscript/_seed/single_task/08-01_11-37_st-no-retrain_c/candidates/exp_20	head	0.6329	test	best_4
928	0.6328901227352426	st-no_pretrain	experiments/manuscript/_seed/single_task/08-01_11-37_st-no-retrain_c/candidates/exp_20	head	0.6329	test	best_5
929	0.7294832456653029	st-no_pretrain	experiments/manuscript/_seed/single_task/08-01_11-37_st-no-retrain_c/candidates/exp_20	head	0.7295	test	best
930	0.6784359498103298	st-no_pretrain	experiments/manuscript/_seed/single_task/08-01_11-37_st-no-retrain_d/candidates/exp_19	liver	0.6784	test	best_1
931	0.8419803521058262	st-no_pretrain	experiments/manuscript/_seed/single_task/08-01_11-37_st-no-retrain_d/candidates/exp_19	liver	0.842	test	best_2
932	0.8733975294232079	st-no_pretrain	experiments/manuscript/_seed/single_task/08-01_11-37_st-no-retrain_d/candidates/exp_19	liver	0.8734	test	best_3
933	0.878620756735726	st-no_pretrain	experiments/manuscript/_seed/single_task/08-01_11-37_st-no-retrain_d/candidates/exp_19	liver	0.8786	test	best_4
934	0.878620756735726	st-no_pretrain	experiments/manuscript/_seed/single_task/08-01_11-37_st-no-retrain_d/candidates/exp_19	liver	0.8786	test	best_5
935	0.8896021787763837	st-no_pretrain	experiments/manuscript/_seed/single_task/08-01_11-37_st-no-retrain_d/candidates/exp_19	liver	0.8896	test	best
936	0.7339607184958741	st-no_pretrain	experiments/manuscript/_seed/single_task/08-01_11-37_st-no-retrain_d/candidates/exp_4	supraclavicular_lymph_node	0.734	test	best_1
937	0.8172990469340047	st-no_pretrain	experiments/manuscript/_seed/single_task/08-01_11-37_st-no-retrain_d/candidates/exp_4	supraclavicular_lymph_node	0.8173	test	best_2
938	0.8172990469340047	st-no_pretrain	experiments/manuscript/_seed/single_task/08-01_11-37_st-no-retrain_d/candidates/exp_4	supraclavicular_lymph_node	0.8173	test	best_3
939	0.8502267777577972	st-no_pretrain	experiments/manuscript/_seed/single_task/08-01_11-37_st-no-retrain_d/candidates/exp_4	supraclavicular_lymph_node	0.8502	test	best_4
940	0.8502267777577972	st-no_pretrain	experiments/manuscript/_seed/single_task/08-01_11-37_st-no-retrain_d/candidates/exp_4	supraclavicular_lymph_node	0.8502	test	best_5
941	0.8766408919259125	st-no_pretrain	experiments/manuscript/_seed/single_task/08-01_11-37_st-no-retrain_d/candidates/exp_4	supraclavicular_lymph_node	0.8766	test	best
942	0.7173999582962106	st-no_pretrain	experiments/manuscript/_seed/single_task/08-01_11-37_st-no-retrain_d/candidates/exp_9	retroperitoneal_lymph_node	0.7174	test	best_1
943	0.7173999582962106	st-no_pretrain	experiments/manuscript/_seed/single_task/08-01_11-37_st-no-retrain_d/candidates/exp_9	retroperitoneal_lymph_node	0.7174	test	best_2
944	0.8076697059882851	st-no_pretrain	experiments/manuscript/_seed/single_task/08-01_11-37_st-no-retrain_d/candidates/exp_9	retroperitoneal_lymph_node	0.8077	test	best_3
945	0.7806949367808466	st-no_pretrain	experiments/manuscript/_seed/single_task/08-01_11-37_st-no-retrain_d/candidates/exp_9	retroperitoneal_lymph_node	0.7807	test	best_4
946	0.7878035372395883	st-no_pretrain	experiments/manuscript/_seed/single_task/08-01_11-37_st-no-retrain_d/candidates/exp_9	retroperitoneal_lymph_node	0.7878	test	best_5
947	0.8276116998085417	st-no_pretrain	experiments/manuscript/_seed/single_task/08-01_11-37_st-no-retrain_d/candidates/exp_9	retroperitoneal_lymph_node	0.8276	test	best
948	0.6071588366890381	st-no_pretrain	experiments/manuscript/_seed/single_task/08-01_11-37_st-no-retrain_d/candidates/exp_16	liver	0.6072	test	best_1
949	0.8155432350938625	st-no_pretrain	experiments/manuscript/_seed/single_task/08-01_11-37_st-no-retrain_d/candidates/exp_16	liver	0.8155	test	best_2
950	0.8570907499270499	st-no_pretrain	experiments/manuscript/_seed/single_task/08-01_11-37_st-no-retrain_d/candidates/exp_16	liver	0.8571	test	best_3
951	0.8795058846415718	st-no_pretrain	experiments/manuscript/_seed/single_task/08-01_11-37_st-no-retrain_d/candidates/exp_16	liver	0.8795	test	best_4
952	0.8649353175761113	st-no_pretrain	experiments/manuscript/_seed/single_task/08-01_11-37_st-no-retrain_d/candidates/exp_16	liver	0.8649	test	best_5
953	0.8748176247446746	st-no_pretrain	experiments/manuscript/_seed/single_task/08-01_11-37_st-no-retrain_d/candidates/exp_16	liver	0.8748	test	best
954	0.6780925013683634	st-no_pretrain	experiments/manuscript/_seed/single_task/08-01_11-37_st-no-retrain_d/candidates/exp_24	abdominal_lymph_node	0.6781	test	best_1
955	0.700807334428024	st-no_pretrain	experiments/manuscript/_seed/single_task/08-01_11-37_st-no-retrain_d/candidates/exp_24	abdominal_lymph_node	0.7008	test	best_2
956	0.7484948002189382	st-no_pretrain	experiments/manuscript/_seed/single_task/08-01_11-37_st-no-retrain_d/candidates/exp_24	abdominal_lymph_node	0.7485	test	best_3
957	0.7887246852764094	st-no_pretrain	experiments/manuscript/_seed/single_task/08-01_11-37_st-no-retrain_d/candidates/exp_24	abdominal_lymph_node	0.7887	test	best_4
958	0.797710271848203	st-no_pretrain	experiments/manuscript/_seed/single_task/08-01_11-37_st-no-retrain_d/candidates/exp_24	abdominal_lymph_node	0.7977	test	best_5
959	0.8009715380405035	st-no_pretrain	experiments/manuscript/_seed/single_task/08-01_11-37_st-no-retrain_d/candidates/exp_24	abdominal_lymph_node	0.801	test	best
960	0.5515805855461531	st-no_pretrain	experiments/manuscript/_seed/single_task/08-01_11-37_st-no-retrain_d/candidates/exp_17	liver	0.5516	test	best_1
961	0.6670751872385954	st-no_pretrain	experiments/manuscript/_seed/single_task/08-01_11-37_st-no-retrain_d/candidates/exp_17	liver	0.6671	test	best_2
962	0.7764808870732418	st-no_pretrain	experiments/manuscript/_seed/single_task/08-01_11-37_st-no-retrain_d/candidates/exp_17	liver	0.7765	test	best_3
963	0.8613753525921602	st-no_pretrain	experiments/manuscript/_seed/single_task/08-01_11-37_st-no-retrain_d/candidates/exp_17	liver	0.8614	test	best_4
964	0.8656939986382648	st-no_pretrain	experiments/manuscript/_seed/single_task/08-01_11-37_st-no-retrain_d/candidates/exp_17	liver	0.8657	test	best_5
965	0.8879097364069644	st-no_pretrain	experiments/manuscript/_seed/single_task/08-01_11-37_st-no-retrain_d/candidates/exp_17	liver	0.8879	test	best
966	0.705192121775065	st-no_pretrain	experiments/manuscript/_seed/single_task/08-01_11-37_st-no-retrain_d/candidates/exp_7	retroperitoneal_lymph_node	0.7052	test	best_1
967	0.7586108846890225	st-no_pretrain	experiments/manuscript/_seed/single_task/08-01_11-37_st-no-retrain_d/candidates/exp_7	retroperitoneal_lymph_node	0.7586	test	best_2
968	0.7827611699808541	st-no_pretrain	experiments/manuscript/_seed/single_task/08-01_11-37_st-no-retrain_d/candidates/exp_7	retroperitoneal_lymph_node	0.7828	test	best_3
969	0.7971868898451273	st-no_pretrain	experiments/manuscript/_seed/single_task/08-01_11-37_st-no-retrain_d/candidates/exp_7	retroperitoneal_lymph_node	0.7972	test	best_4
970	0.7663639982560233	st-no_pretrain	experiments/manuscript/_seed/single_task/08-01_11-37_st-no-retrain_d/candidates/exp_7	retroperitoneal_lymph_node	0.7664	test	best_5
971	0.8320664227626865	st-no_pretrain	experiments/manuscript/_seed/single_task/08-01_11-37_st-no-retrain_d/candidates/exp_7	retroperitoneal_lymph_node	0.8321	test	best
972	0.470578832743911	st-no_pretrain	experiments/manuscript/_seed/single_task/08-01_11-37_st-no-retrain_d/candidates/exp_1	supraclavicular_lymph_node	0.4706	test	best_1
973	0.8035325381126496	st-no_pretrain	experiments/manuscript/_seed/single_task/08-01_11-37_st-no-retrain_d/candidates/exp_1	supraclavicular_lymph_node	0.8035	test	best_2
974	0.8438929848748227	st-no_pretrain	experiments/manuscript/_seed/single_task/08-01_11-37_st-no-retrain_d/candidates/exp_1	supraclavicular_lymph_node	0.8439	test	best_3
975	0.8644128753821254	st-no_pretrain	experiments/manuscript/_seed/single_task/08-01_11-37_st-no-retrain_d/candidates/exp_1	supraclavicular_lymph_node	0.8644	test	best_4
976	0.8751823213251013	st-no_pretrain	experiments/manuscript/_seed/single_task/08-01_11-37_st-no-retrain_d/candidates/exp_1	supraclavicular_lymph_node	0.8752	test	best_5
977	0.867230114487802	st-no_pretrain	experiments/manuscript/_seed/single_task/08-01_11-37_st-no-retrain_d/candidates/exp_1	supraclavicular_lymph_node	0.8672	test	best
978	0.6003516553777298	st-no_pretrain	experiments/manuscript/_seed/single_task/08-01_11-37_st-no-retrain_d/candidates/exp_2	supraclavicular_lymph_node	0.6004	test	best_1
979	0.715678634937761	st-no_pretrain	experiments/manuscript/_seed/single_task/08-01_11-37_st-no-retrain_d/candidates/exp_2	supraclavicular_lymph_node	0.7157	test	best_2
980	0.809326859677516	st-no_pretrain	experiments/manuscript/_seed/single_task/08-01_11-37_st-no-retrain_d/candidates/exp_2	supraclavicular_lymph_node	0.8093	test	best_3
981	0.8515055245859058	st-no_pretrain	experiments/manuscript/_seed/single_task/08-01_11-37_st-no-retrain_d/candidates/exp_2	supraclavicular_lymph_node	0.8515	test	best_4
982	0.8494675218286081	st-no_pretrain	experiments/manuscript/_seed/single_task/08-01_11-37_st-no-retrain_d/candidates/exp_2	supraclavicular_lymph_node	0.8495	test	best_5
983	0.8507862294950947	st-no_pretrain	experiments/manuscript/_seed/single_task/08-01_11-37_st-no-retrain_d/candidates/exp_2	supraclavicular_lymph_node	0.8508	test	best
984	0.6735599112869388	st-no_pretrain	experiments/manuscript/_seed/single_task/08-01_11-37_st-no-retrain_d/candidates/exp_0	supraclavicular_lymph_node	0.6736	test	best_1
985	0.6735599112869388	st-no_pretrain	experiments/manuscript/_seed/single_task/08-01_11-37_st-no-retrain_d/candidates/exp_0	supraclavicular_lymph_node	0.6736	test	best_2
986	0.6735599112869388	st-no_pretrain	experiments/manuscript/_seed/single_task/08-01_11-37_st-no-retrain_d/candidates/exp_0	supraclavicular_lymph_node	0.6736	test	best_3
987	0.8196567363983296	st-no_pretrain	experiments/manuscript/_seed/single_task/08-01_11-37_st-no-retrain_d/candidates/exp_0	supraclavicular_lymph_node	0.8197	test	best_4
988	0.8196567363983296	st-no_pretrain	experiments/manuscript/_seed/single_task/08-01_11-37_st-no-retrain_d/candidates/exp_0	supraclavicular_lymph_node	0.8197	test	best_5
989	0.8269296089831965	st-no_pretrain	experiments/manuscript/_seed/single_task/08-01_11-37_st-no-retrain_d/candidates/exp_0	supraclavicular_lymph_node	0.8269	test	best
990	0.6771178890300078	st-no_pretrain	experiments/manuscript/_seed/single_task/08-01_11-37_st-no-retrain_d/candidates/exp_5	retroperitoneal_lymph_node	0.6771	test	best_1
991	0.7407161678008833	st-no_pretrain	experiments/manuscript/_seed/single_task/08-01_11-37_st-no-retrain_d/candidates/exp_5	retroperitoneal_lymph_node	0.7407	test	best_2
992	0.7729228669459557	st-no_pretrain	experiments/manuscript/_seed/single_task/08-01_11-37_st-no-retrain_d/candidates/exp_5	retroperitoneal_lymph_node	0.7729	test	best_3
993	0.7954808257350292	st-no_pretrain	experiments/manuscript/_seed/single_task/08-01_11-37_st-no-retrain_d/candidates/exp_5	retroperitoneal_lymph_node	0.7955	test	best_4
994	0.7954808257350292	st-no_pretrain	experiments/manuscript/_seed/single_task/08-01_11-37_st-no-retrain_d/candidates/exp_5	retroperitoneal_lymph_node	0.7955	test	best_5
995	0.8417720319223552	st-no_pretrain	experiments/manuscript/_seed/single_task/08-01_11-37_st-no-retrain_d/candidates/exp_5	retroperitoneal_lymph_node	0.8418	test	best
996	0.729949007639376	st-no_pretrain	experiments/manuscript/_seed/single_task/08-01_11-37_st-no-retrain_d/candidates/exp_6	retroperitoneal_lymph_node	0.7299	test	best_1
997	0.7825336947661744	st-no_pretrain	experiments/manuscript/_seed/single_task/08-01_11-37_st-no-retrain_d/candidates/exp_6	retroperitoneal_lymph_node	0.7825	test	best_2
998	0.8019638693534017	st-no_pretrain	experiments/manuscript/_seed/single_task/08-01_11-37_st-no-retrain_d/candidates/exp_6	retroperitoneal_lymph_node	0.802	test	best_3
999	0.7393702727806948	st-no_pretrain	experiments/manuscript/_seed/single_task/08-01_11-37_st-no-retrain_d/candidates/exp_6	retroperitoneal_lymph_node	0.7394	test	best_4
1000	0.8208253559039296	st-no_pretrain	experiments/manuscript/_seed/single_task/08-01_11-37_st-no-retrain_d/candidates/exp_6	retroperitoneal_lymph_node	0.8208	test	best_5
1001	0.8208253559039296	st-no_pretrain	experiments/manuscript/_seed/single_task/08-01_11-37_st-no-retrain_d/candidates/exp_6	retroperitoneal_lymph_node	0.8208	test	best
1002	0.6333236066530493	st-no_pretrain	experiments/manuscript/_seed/single_task/08-01_11-37_st-no-retrain_d/candidates/exp_15	liver	0.6333	test	best_1
1003	0.8338488473883865	st-no_pretrain	experiments/manuscript/_seed/single_task/08-01_11-37_st-no-retrain_d/candidates/exp_15	liver	0.8338	test	best_2
1004	0.8677560548584768	st-no_pretrain	experiments/manuscript/_seed/single_task/08-01_11-37_st-no-retrain_d/candidates/exp_15	liver	0.8678	test	best_3
1005	0.8911389942612586	st-no_pretrain	experiments/manuscript/_seed/single_task/08-01_11-37_st-no-retrain_d/candidates/exp_15	liver	0.8911	test	best_4
1006	0.87545958564342	st-no_pretrain	experiments/manuscript/_seed/single_task/08-01_11-37_st-no-retrain_d/candidates/exp_15	liver	0.8755	test	best_5
1007	0.8741951172064975	st-no_pretrain	experiments/manuscript/_seed/single_task/08-01_11-37_st-no-retrain_d/candidates/exp_15	liver	0.8742	test	best
1008	0.5508633990657958	st-no_pretrain	experiments/manuscript/_seed/single_task/08-01_11-37_st-no-retrain_d/candidates/exp_11	mouth	0.5509	test	best_1
1009	0.6800562213345169	st-no_pretrain	experiments/manuscript/_seed/single_task/08-01_11-37_st-no-retrain_d/candidates/exp_11	mouth	0.6801	test	best_2
1010	0.6800562213345169	st-no_pretrain	experiments/manuscript/_seed/single_task/08-01_11-37_st-no-retrain_d/candidates/exp_11	mouth	0.6801	test	best_3
1011	0.6800562213345169	st-no_pretrain	experiments/manuscript/_seed/single_task/08-01_11-37_st-no-retrain_d/candidates/exp_11	mouth	0.6801	test	best_4
1012	0.6966584236890495	st-no_pretrain	experiments/manuscript/_seed/single_task/08-01_11-37_st-no-retrain_d/candidates/exp_11	mouth	0.6967	test	best_5
1013	0.7591571026990468	st-no_pretrain	experiments/manuscript/_seed/single_task/08-01_11-37_st-no-retrain_d/candidates/exp_11	mouth	0.7592	test	best
1014	0.6435413245758075	st-no_pretrain	experiments/manuscript/_seed/single_task/08-01_11-37_st-no-retrain_d/candidates/exp_21	abdominal_lymph_node	0.6435	test	best_1
1015	0.7210819193577814	st-no_pretrain	experiments/manuscript/_seed/single_task/08-01_11-37_st-no-retrain_d/candidates/exp_21	abdominal_lymph_node	0.7211	test	best_2
1016	0.7546752417442073	st-no_pretrain	experiments/manuscript/_seed/single_task/08-01_11-37_st-no-retrain_d/candidates/exp_21	abdominal_lymph_node	0.7547	test	best_3
1017	0.7534665207079001	st-no_pretrain	experiments/manuscript/_seed/single_task/08-01_11-37_st-no-retrain_d/candidates/exp_21	abdominal_lymph_node	0.7535	test	best_4
1018	0.7669449005655902	st-no_pretrain	experiments/manuscript/_seed/single_task/08-01_11-37_st-no-retrain_d/candidates/exp_21	abdominal_lymph_node	0.7669	test	best_5
1019	0.7881089217296114	st-no_pretrain	experiments/manuscript/_seed/single_task/08-01_11-37_st-no-retrain_d/candidates/exp_21	abdominal_lymph_node	0.7881	test	best
1020	0.6531571664170759	st-no_pretrain	experiments/manuscript/_seed/single_task/08-01_11-37_st-no-retrain_d/candidates/exp_8	retroperitoneal_lymph_node	0.6532	test	best_1
1021	0.7755957007184424	st-no_pretrain	experiments/manuscript/_seed/single_task/08-01_11-37_st-no-retrain_d/candidates/exp_8	retroperitoneal_lymph_node	0.7756	test	best_2
1022	0.7384793281898661	st-no_pretrain	experiments/manuscript/_seed/single_task/08-01_11-37_st-no-retrain_d/candidates/exp_8	retroperitoneal_lymph_node	0.7385	test	best_3
1023	0.7791594790817584	st-no_pretrain	experiments/manuscript/_seed/single_task/08-01_11-37_st-no-retrain_d/candidates/exp_8	retroperitoneal_lymph_node	0.7792	test	best_4
1024	0.7791594790817584	st-no_pretrain	experiments/manuscript/_seed/single_task/08-01_11-37_st-no-retrain_d/candidates/exp_8	retroperitoneal_lymph_node	0.7792	test	best_5
1025	0.8090535135442534	st-no_pretrain	experiments/manuscript/_seed/single_task/08-01_11-37_st-no-retrain_d/candidates/exp_8	retroperitoneal_lymph_node	0.8091	test	best
1026	0.5785936212034747	st-no_pretrain	experiments/manuscript/_seed/single_task/08-01_11-37_st-no-retrain_d/candidates/exp_13	mouth	0.5786	test	best_1
1027	0.5785936212034747	st-no_pretrain	experiments/manuscript/_seed/single_task/08-01_11-37_st-no-retrain_d/candidates/exp_13	mouth	0.5786	test	best_2
1028	0.709910595396614	st-no_pretrain	experiments/manuscript/_seed/single_task/08-01_11-37_st-no-retrain_d/candidates/exp_13	mouth	0.7099	test	best_3
1029	0.7666391900746096	st-no_pretrain	experiments/manuscript/_seed/single_task/08-01_11-37_st-no-retrain_d/candidates/exp_13	mouth	0.7666	test	best_4
1030	0.7666391900746096	st-no_pretrain	experiments/manuscript/_seed/single_task/08-01_11-37_st-no-retrain_d/candidates/exp_13	mouth	0.7666	test	best_5
1031	0.7549510705302982	st-no_pretrain	experiments/manuscript/_seed/single_task/08-01_11-37_st-no-retrain_d/candidates/exp_13	mouth	0.755	test	best
1032	0.6215348701488181	st-no_pretrain	experiments/manuscript/_seed/single_task/08-01_11-37_st-no-retrain_d/candidates/exp_18	liver	0.6215	test	best_1
1033	0.836280517459391	st-no_pretrain	experiments/manuscript/_seed/single_task/08-01_11-37_st-no-retrain_d/candidates/exp_18	liver	0.8363	test	best_2
1034	0.8163991829588562	st-no_pretrain	experiments/manuscript/_seed/single_task/08-01_11-37_st-no-retrain_d/candidates/exp_18	liver	0.8164	test	best_3
1035	0.8699931913238012	st-no_pretrain	experiments/manuscript/_seed/single_task/08-01_11-37_st-no-retrain_d/candidates/exp_18	liver	0.87	test	best_4
1036	0.8815679408617838	st-no_pretrain	experiments/manuscript/_seed/single_task/08-01_11-37_st-no-retrain_d/candidates/exp_18	liver	0.8816	test	best_5
1037	0.8802451123431573	st-no_pretrain	experiments/manuscript/_seed/single_task/08-01_11-37_st-no-retrain_d/candidates/exp_18	liver	0.8802	test	best
1038	0.690942875981538	st-no_pretrain	experiments/manuscript/_seed/single_task/08-01_11-37_st-no-retrain_d/candidates/exp_3	supraclavicular_lymph_node	0.6909	test	best_1
1039	0.7192051789246539	st-no_pretrain	experiments/manuscript/_seed/single_task/08-01_11-37_st-no-retrain_d/candidates/exp_3	supraclavicular_lymph_node	0.7192	test	best_2
1040	0.8019740654158924	st-no_pretrain	experiments/manuscript/_seed/single_task/08-01_11-37_st-no-retrain_d/candidates/exp_3	supraclavicular_lymph_node	0.802	test	best_3
1041	0.8335631081540091	st-no_pretrain	experiments/manuscript/_seed/single_task/08-01_11-37_st-no-retrain_d/candidates/exp_3	supraclavicular_lymph_node	0.8336	test	best_4
1042	0.8335631081540091	st-no_pretrain	experiments/manuscript/_seed/single_task/08-01_11-37_st-no-retrain_d/candidates/exp_3	supraclavicular_lymph_node	0.8336	test	best_5
1043	0.8387979779815781	st-no_pretrain	experiments/manuscript/_seed/single_task/08-01_11-37_st-no-retrain_d/candidates/exp_3	supraclavicular_lymph_node	0.8388	test	best
1044	0.5791220172045739	st-no_pretrain	experiments/manuscript/_seed/single_task/08-01_11-37_st-no-retrain_d/candidates/exp_14	mouth	0.5791	test	best_1
1045	0.5791220172045739	st-no_pretrain	experiments/manuscript/_seed/single_task/08-01_11-37_st-no-retrain_d/candidates/exp_14	mouth	0.5791	test	best_2
1046	0.6316023080337327	st-no_pretrain	experiments/manuscript/_seed/single_task/08-01_11-37_st-no-retrain_d/candidates/exp_14	mouth	0.6316	test	best_3
1047	0.5987466446853931	st-no_pretrain	experiments/manuscript/_seed/single_task/08-01_11-37_st-no-retrain_d/candidates/exp_14	mouth	0.5987	test	best_4
1048	0.7170122376513854	st-no_pretrain	experiments/manuscript/_seed/single_task/08-01_11-37_st-no-retrain_d/candidates/exp_14	mouth	0.717	test	best_5
1049	0.7756853296134255	st-no_pretrain	experiments/manuscript/_seed/single_task/08-01_11-37_st-no-retrain_d/candidates/exp_14	mouth	0.7757	test	best
1050	0.48502525732885254	st-no_pretrain	experiments/manuscript/_seed/single_task/08-01_11-37_st-no-retrain_d/candidates/exp_10	mouth	0.485	test	best_1
1051	0.520364381882358	st-no_pretrain	experiments/manuscript/_seed/single_task/08-01_11-37_st-no-retrain_d/candidates/exp_10	mouth	0.5204	test	best_2
1052	0.520364381882358	st-no_pretrain	experiments/manuscript/_seed/single_task/08-01_11-37_st-no-retrain_d/candidates/exp_10	mouth	0.5204	test	best_3
1053	0.520364381882358	st-no_pretrain	experiments/manuscript/_seed/single_task/08-01_11-37_st-no-retrain_d/candidates/exp_10	mouth	0.5204	test	best_4
1054	0.5507418679855431	st-no_pretrain	experiments/manuscript/_seed/single_task/08-01_11-37_st-no-retrain_d/candidates/exp_10	mouth	0.5507	test	best_5
1055	0.6832160294210894	st-no_pretrain	experiments/manuscript/_seed/single_task/08-01_11-37_st-no-retrain_d/candidates/exp_10	mouth	0.6832	test	best
1056	0.6532795110381318	st-no_pretrain	experiments/manuscript/_seed/single_task/08-01_11-37_st-no-retrain_d/candidates/exp_22	abdominal_lymph_node	0.6533	test	best_1
1057	0.6891078270388615	st-no_pretrain	experiments/manuscript/_seed/single_task/08-01_11-37_st-no-retrain_d/candidates/exp_22	abdominal_lymph_node	0.6891	test	best_2
1058	0.7304780149607735	st-no_pretrain	experiments/manuscript/_seed/single_task/08-01_11-37_st-no-retrain_d/candidates/exp_22	abdominal_lymph_node	0.7305	test	best_3
1059	0.7710271848202883	st-no_pretrain	experiments/manuscript/_seed/single_task/08-01_11-37_st-no-retrain_d/candidates/exp_22	abdominal_lymph_node	0.771	test	best_4
1060	0.7710271848202883	st-no_pretrain	experiments/manuscript/_seed/single_task/08-01_11-37_st-no-retrain_d/candidates/exp_22	abdominal_lymph_node	0.771	test	best_5
1061	0.7959998175515417	st-no_pretrain	experiments/manuscript/_seed/single_task/08-01_11-37_st-no-retrain_d/candidates/exp_22	abdominal_lymph_node	0.796	test	best
1062	0.5296852873417455	st-no_pretrain	experiments/manuscript/_seed/single_task/08-01_11-37_st-no-retrain_d/candidates/exp_12	mouth	0.5297	test	best_1
1063	0.5296852873417455	st-no_pretrain	experiments/manuscript/_seed/single_task/08-01_11-37_st-no-retrain_d/candidates/exp_12	mouth	0.5297	test	best_2
1064	0.5296852873417455	st-no_pretrain	experiments/manuscript/_seed/single_task/08-01_11-37_st-no-retrain_d/candidates/exp_12	mouth	0.5297	test	best_3
1065	0.5296852873417455	st-no_pretrain	experiments/manuscript/_seed/single_task/08-01_11-37_st-no-retrain_d/candidates/exp_12	mouth	0.5297	test	best_4
1066	0.6778897977300107	st-no_pretrain	experiments/manuscript/_seed/single_task/08-01_11-37_st-no-retrain_d/candidates/exp_12	mouth	0.6779	test	best_5
1067	0.7391203263373702	st-no_pretrain	experiments/manuscript/_seed/single_task/08-01_11-37_st-no-retrain_d/candidates/exp_12	mouth	0.7391	test	best
1068	0.6597792373654443	st-no_pretrain	experiments/manuscript/_seed/single_task/08-01_11-37_st-no-retrain_d/candidates/exp_23	abdominal_lymph_node	0.6598	test	best_1
1069	0.7292008757525998	st-no_pretrain	experiments/manuscript/_seed/single_task/08-01_11-37_st-no-retrain_d/candidates/exp_23	abdominal_lymph_node	0.7292	test	best_2
1070	0.7499543878854225	st-no_pretrain	experiments/manuscript/_seed/single_task/08-01_11-37_st-no-retrain_d/candidates/exp_23	abdominal_lymph_node	0.75	test	best_3
1071	0.7620187921912059	st-no_pretrain	experiments/manuscript/_seed/single_task/08-01_11-37_st-no-retrain_d/candidates/exp_23	abdominal_lymph_node	0.762	test	best_4
1072	0.7620187921912059	st-no_pretrain	experiments/manuscript/_seed/single_task/08-01_11-37_st-no-retrain_d/candidates/exp_23	abdominal_lymph_node	0.762	test	best_5
1073	0.8016101076445905	st-no_pretrain	experiments/manuscript/_seed/single_task/08-01_11-37_st-no-retrain_d/candidates/exp_23	abdominal_lymph_node	0.8016	test	best
1074	0.6758118956394819	st-no_pretrain	experiments/manuscript/_seed/single_task/08-01_11-37_st-no-retrain_d/candidates/exp_20	abdominal_lymph_node	0.6758	test	best_1
1075	0.7027686553548622	st-no_pretrain	experiments/manuscript/_seed/single_task/08-01_11-37_st-no-retrain_d/candidates/exp_20	abdominal_lymph_node	0.7028	test	best_2
1076	0.7541735084838533	st-no_pretrain	experiments/manuscript/_seed/single_task/08-01_11-37_st-no-retrain_d/candidates/exp_20	abdominal_lymph_node	0.7542	test	best_3
1077	0.8032065316548076	st-no_pretrain	experiments/manuscript/_seed/single_task/08-01_11-37_st-no-retrain_d/candidates/exp_20	abdominal_lymph_node	0.8032	test	best_4
1078	0.8032065316548076	st-no_pretrain	experiments/manuscript/_seed/single_task/08-01_11-37_st-no-retrain_d/candidates/exp_20	abdominal_lymph_node	0.8032	test	best_5
1079	0.816662105455209	st-no_pretrain	experiments/manuscript/_seed/single_task/08-01_11-37_st-no-retrain_d/candidates/exp_20	abdominal_lymph_node	0.8167	test	best
1080	0.7303053147380324	st-no_pretrain	experiments/manuscript/_seed/single_task/08-01_11-37_st-no-retrain_e/candidates/exp_4	paratracheal_lymph_node	0.7303	test	best_1
1081	0.83045137580098	st-no_pretrain	experiments/manuscript/_seed/single_task/08-01_11-37_st-no-retrain_e/candidates/exp_4	paratracheal_lymph_node	0.8305	test	best_2
1082	0.83045137580098	st-no_pretrain	experiments/manuscript/_seed/single_task/08-01_11-37_st-no-retrain_e/candidates/exp_4	paratracheal_lymph_node	0.8305	test	best_3
1083	0.83045137580098	st-no_pretrain	experiments/manuscript/_seed/single_task/08-01_11-37_st-no-retrain_e/candidates/exp_4	paratracheal_lymph_node	0.8305	test	best_4
1084	0.8256926121372032	st-no_pretrain	experiments/manuscript/_seed/single_task/08-01_11-37_st-no-retrain_e/candidates/exp_4	paratracheal_lymph_node	0.8257	test	best_5
1085	0.8256926121372032	st-no_pretrain	experiments/manuscript/_seed/single_task/08-01_11-37_st-no-retrain_e/candidates/exp_4	paratracheal_lymph_node	0.8257	test	best
1086	0.5491907270001153	st-no_pretrain	experiments/manuscript/_seed/single_task/08-01_11-37_st-no-retrain_e/candidates/exp_9	right_lungs	0.5492	test	best_1
1087	0.612176899516871	st-no_pretrain	experiments/manuscript/_seed/single_task/08-01_11-37_st-no-retrain_e/candidates/exp_9	right_lungs	0.6122	test	best_2
1088	0.7720804018812553	st-no_pretrain	experiments/manuscript/_seed/single_task/08-01_11-37_st-no-retrain_e/candidates/exp_9	right_lungs	0.7721	test	best_3
1089	0.7904604462214704	st-no_pretrain	experiments/manuscript/_seed/single_task/08-01_11-37_st-no-retrain_e/candidates/exp_9	right_lungs	0.7905	test	best_4
1090	0.8224725436674228	st-no_pretrain	experiments/manuscript/_seed/single_task/08-01_11-37_st-no-retrain_e/candidates/exp_9	right_lungs	0.8225	test	best_5
1091	0.8433995873540682	st-no_pretrain	experiments/manuscript/_seed/single_task/08-01_11-37_st-no-retrain_e/candidates/exp_9	right_lungs	0.8434	test	best
1092	0.5595325054784515	st-no_pretrain	experiments/manuscript/_seed/single_task/08-01_11-37_st-no-retrain_e/candidates/exp_7	right_lungs	0.5595	test	best_1
1093	0.5715658759755488	st-no_pretrain	experiments/manuscript/_seed/single_task/08-01_11-37_st-no-retrain_e/candidates/exp_7	right_lungs	0.5716	test	best_2
1094	0.7022157292427562	st-no_pretrain	experiments/manuscript/_seed/single_task/08-01_11-37_st-no-retrain_e/candidates/exp_7	right_lungs	0.7022	test	best_3
1095	0.7022157292427562	st-no_pretrain	experiments/manuscript/_seed/single_task/08-01_11-37_st-no-retrain_e/candidates/exp_7	right_lungs	0.7022	test	best_4
1096	0.7457485935437571	st-no_pretrain	experiments/manuscript/_seed/single_task/08-01_11-37_st-no-retrain_e/candidates/exp_7	right_lungs	0.7457	test	best_5
1097	0.838363256570938	st-no_pretrain	experiments/manuscript/_seed/single_task/08-01_11-37_st-no-retrain_e/candidates/exp_7	right_lungs	0.8384	test	best
1098	0.6382397286091217	st-no_pretrain	experiments/manuscript/_seed/single_task/08-01_11-37_st-no-retrain_e/candidates/exp_1	paratracheal_lymph_node	0.6382	test	best_1
1099	0.6850263852242744	st-no_pretrain	experiments/manuscript/_seed/single_task/08-01_11-37_st-no-retrain_e/candidates/exp_1	paratracheal_lymph_node	0.685	test	best_2
1100	0.7467960799095363	st-no_pretrain	experiments/manuscript/_seed/single_task/08-01_11-37_st-no-retrain_e/candidates/exp_1	paratracheal_lymph_node	0.7468	test	best_3
1101	0.7854787033546928	st-no_pretrain	experiments/manuscript/_seed/single_task/08-01_11-37_st-no-retrain_e/candidates/exp_1	paratracheal_lymph_node	0.7855	test	best_4
1102	0.7854787033546928	st-no_pretrain	experiments/manuscript/_seed/single_task/08-01_11-37_st-no-retrain_e/candidates/exp_1	paratracheal_lymph_node	0.7855	test	best_5
1103	0.7854787033546928	st-no_pretrain	experiments/manuscript/_seed/single_task/08-01_11-37_st-no-retrain_e/candidates/exp_1	paratracheal_lymph_node	0.7855	test	best
1104	0.6901149641914813	st-no_pretrain	experiments/manuscript/_seed/single_task/08-01_11-37_st-no-retrain_e/candidates/exp_2	paratracheal_lymph_node	0.6901	test	best_1
1105	0.6901149641914813	st-no_pretrain	experiments/manuscript/_seed/single_task/08-01_11-37_st-no-retrain_e/candidates/exp_2	paratracheal_lymph_node	0.6901	test	best_2
1106	0.8214874670184698	st-no_pretrain	experiments/manuscript/_seed/single_task/08-01_11-37_st-no-retrain_e/candidates/exp_2	paratracheal_lymph_node	0.8215	test	best_3
1107	0.8056916698077647	st-no_pretrain	experiments/manuscript/_seed/single_task/08-01_11-37_st-no-retrain_e/candidates/exp_2	paratracheal_lymph_node	0.8057	test	best_4
1108	0.8056916698077647	st-no_pretrain	experiments/manuscript/_seed/single_task/08-01_11-37_st-no-retrain_e/candidates/exp_2	paratracheal_lymph_node	0.8057	test	best_5
1109	0.8056916698077647	st-no_pretrain	experiments/manuscript/_seed/single_task/08-01_11-37_st-no-retrain_e/candidates/exp_2	paratracheal_lymph_node	0.8057	test	best
1110	0.547140030154542	st-no_pretrain	experiments/manuscript/_seed/single_task/08-01_11-37_st-no-retrain_e/candidates/exp_0	paratracheal_lymph_node	0.5471	test	best_1
1111	0.7110346777233321	st-no_pretrain	experiments/manuscript/_seed/single_task/08-01_11-37_st-no-retrain_e/candidates/exp_0	paratracheal_lymph_node	0.711	test	best_2
1112	0.8071287222012815	st-no_pretrain	experiments/manuscript/_seed/single_task/08-01_11-37_st-no-retrain_e/candidates/exp_0	paratracheal_lymph_node	0.8071	test	best_3
1113	0.8137485865058425	st-no_pretrain	experiments/manuscript/_seed/single_task/08-01_11-37_st-no-retrain_e/candidates/exp_0	paratracheal_lymph_node	0.8137	test	best_4
1114	0.8137485865058425	st-no_pretrain	experiments/manuscript/_seed/single_task/08-01_11-37_st-no-retrain_e/candidates/exp_0	paratracheal_lymph_node	0.8137	test	best_5
1115	0.8137485865058425	st-no_pretrain	experiments/manuscript/_seed/single_task/08-01_11-37_st-no-retrain_e/candidates/exp_0	paratracheal_lymph_node	0.8137	test	best
1116	0.5654146322709623	st-no_pretrain	experiments/manuscript/_seed/single_task/08-01_11-37_st-no-retrain_e/candidates/exp_5	right_lungs	0.5654	test	best_1
1117	0.6050004485281868	st-no_pretrain	experiments/manuscript/_seed/single_task/08-01_11-37_st-no-retrain_e/candidates/exp_5	right_lungs	0.605	test	best_2
1118	0.6794561275357861	st-no_pretrain	experiments/manuscript/_seed/single_task/08-01_11-37_st-no-retrain_e/candidates/exp_5	right_lungs	0.6795	test	best_3
1119	0.6794561275357861	st-no_pretrain	experiments/manuscript/_seed/single_task/08-01_11-37_st-no-retrain_e/candidates/exp_5	right_lungs	0.6795	test	best_4
1120	0.8036728050952802	st-no_pretrain	experiments/manuscript/_seed/single_task/08-01_11-37_st-no-retrain_e/candidates/exp_5	right_lungs	0.8037	test	best_5
1121	0.8036728050952802	st-no_pretrain	experiments/manuscript/_seed/single_task/08-01_11-37_st-no-retrain_e/candidates/exp_5	right_lungs	0.8037	test	best
1122	0.5390155447054452	st-no_pretrain	experiments/manuscript/_seed/single_task/08-01_11-37_st-no-retrain_e/candidates/exp_6	right_lungs	0.539	test	best_1
1123	0.5390155447054452	st-no_pretrain	experiments/manuscript/_seed/single_task/08-01_11-37_st-no-retrain_e/candidates/exp_6	right_lungs	0.539	test	best_2
1124	0.6609767662399242	st-no_pretrain	experiments/manuscript/_seed/single_task/08-01_11-37_st-no-retrain_e/candidates/exp_6	right_lungs	0.661	test	best_3
1125	0.7316007330232082	st-no_pretrain	experiments/manuscript/_seed/single_task/08-01_11-37_st-no-retrain_e/candidates/exp_6	right_lungs	0.7316	test	best_4
1126	0.7316007330232082	st-no_pretrain	experiments/manuscript/_seed/single_task/08-01_11-37_st-no-retrain_e/candidates/exp_6	right_lungs	0.7316	test	best_5
1127	0.839285943126626	st-no_pretrain	experiments/manuscript/_seed/single_task/08-01_11-37_st-no-retrain_e/candidates/exp_6	right_lungs	0.8393	test	best
1128	0.6810472555842407	st-no_pretrain	experiments/manuscript/_seed/single_task/08-01_11-37_st-no-retrain_e/candidates/exp_11	pelvic_skeleton	0.681	test	best_1
1129	0.6810472555842407	st-no_pretrain	experiments/manuscript/_seed/single_task/08-01_11-37_st-no-retrain_e/candidates/exp_11	pelvic_skeleton	0.681	test	best_2
1130	0.6810472555842407	st-no_pretrain	experiments/manuscript/_seed/single_task/08-01_11-37_st-no-retrain_e/candidates/exp_11	pelvic_skeleton	0.681	test	best_3
1131	0.6810472555842407	st-no_pretrain	experiments/manuscript/_seed/single_task/08-01_11-37_st-no-retrain_e/candidates/exp_11	pelvic_skeleton	0.681	test	best_4
1132	0.7397687731507465	st-no_pretrain	experiments/manuscript/_seed/single_task/08-01_11-37_st-no-retrain_e/candidates/exp_11	pelvic_skeleton	0.7398	test	best_5
1133	0.7115276686496801	st-no_pretrain	experiments/manuscript/_seed/single_task/08-01_11-37_st-no-retrain_e/candidates/exp_11	pelvic_skeleton	0.7115	test	best
1134	0.6206476747017288	st-no_pretrain	experiments/manuscript/_seed/single_task/08-01_11-37_st-no-retrain_e/candidates/exp_8	right_lungs	0.6206	test	best_1
1135	0.6206476747017288	st-no_pretrain	experiments/manuscript/_seed/single_task/08-01_11-37_st-no-retrain_e/candidates/exp_8	right_lungs	0.6206	test	best_2
1136	0.7092287878205374	st-no_pretrain	experiments/manuscript/_seed/single_task/08-01_11-37_st-no-retrain_e/candidates/exp_8	right_lungs	0.7092	test	best_3
1137	0.8041213332820729	st-no_pretrain	experiments/manuscript/_seed/single_task/08-01_11-37_st-no-retrain_e/candidates/exp_8	right_lungs	0.8041	test	best_4
1138	0.8041213332820729	st-no_pretrain	experiments/manuscript/_seed/single_task/08-01_11-37_st-no-retrain_e/candidates/exp_8	right_lungs	0.8041	test	best_5
1139	0.8041213332820729	st-no_pretrain	experiments/manuscript/_seed/single_task/08-01_11-37_st-no-retrain_e/candidates/exp_8	right_lungs	0.8041	test	best
1140	0.6071837467729262	st-no_pretrain	experiments/manuscript/_seed/single_task/08-01_11-37_st-no-retrain_e/candidates/exp_13	pelvic_skeleton	0.6072	test	best_1
1141	0.7142664721068582	st-no_pretrain	experiments/manuscript/_seed/single_task/08-01_11-37_st-no-retrain_e/candidates/exp_13	pelvic_skeleton	0.7143	test	best_2
1142	0.7142664721068582	st-no_pretrain	experiments/manuscript/_seed/single_task/08-01_11-37_st-no-retrain_e/candidates/exp_13	pelvic_skeleton	0.7143	test	best_3
1143	0.7142664721068582	st-no_pretrain	experiments/manuscript/_seed/single_task/08-01_11-37_st-no-retrain_e/candidates/exp_13	pelvic_skeleton	0.7143	test	best_4
1144	0.7142664721068582	st-no_pretrain	experiments/manuscript/_seed/single_task/08-01_11-37_st-no-retrain_e/candidates/exp_13	pelvic_skeleton	0.7143	test	best_5
1145	0.7142664721068582	st-no_pretrain	experiments/manuscript/_seed/single_task/08-01_11-37_st-no-retrain_e/candidates/exp_13	pelvic_skeleton	0.7143	test	best
1146	0.4126696192989069	st-no_pretrain	experiments/manuscript/_seed/single_task/08-01_11-37_st-no-retrain_e/candidates/exp_3	paratracheal_lymph_node	0.4127	test	best_1
1147	0.7258999246136449	st-no_pretrain	experiments/manuscript/_seed/single_task/08-01_11-37_st-no-retrain_e/candidates/exp_3	paratracheal_lymph_node	0.7259	test	best_2
1148	0.7900725593667547	st-no_pretrain	experiments/manuscript/_seed/single_task/08-01_11-37_st-no-retrain_e/candidates/exp_3	paratracheal_lymph_node	0.7901	test	best_3
1149	0.8360817941952506	st-no_pretrain	experiments/manuscript/_seed/single_task/08-01_11-37_st-no-retrain_e/candidates/exp_3	paratracheal_lymph_node	0.8361	test	best_4
1150	0.8360817941952506	st-no_pretrain	experiments/manuscript/_seed/single_task/08-01_11-37_st-no-retrain_e/candidates/exp_3	paratracheal_lymph_node	0.8361	test	best_5
1151	0.8360817941952506	st-no_pretrain	experiments/manuscript/_seed/single_task/08-01_11-37_st-no-retrain_e/candidates/exp_3	paratracheal_lymph_node	0.8361	test	best
1152	0.6578516107307217	st-no_pretrain	experiments/manuscript/_seed/single_task/08-01_11-37_st-no-retrain_e/candidates/exp_14	pelvic_skeleton	0.6579	test	best_1
1153	0.7520260410820518	st-no_pretrain	experiments/manuscript/_seed/single_task/08-01_11-37_st-no-retrain_e/candidates/exp_14	pelvic_skeleton	0.752	test	best_2
1154	0.7520260410820518	st-no_pretrain	experiments/manuscript/_seed/single_task/08-01_11-37_st-no-retrain_e/candidates/exp_14	pelvic_skeleton	0.752	test	best_3
1155	0.7520260410820518	st-no_pretrain	experiments/manuscript/_seed/single_task/08-01_11-37_st-no-retrain_e/candidates/exp_14	pelvic_skeleton	0.752	test	best_4
1156	0.7520260410820518	st-no_pretrain	experiments/manuscript/_seed/single_task/08-01_11-37_st-no-retrain_e/candidates/exp_14	pelvic_skeleton	0.752	test	best_5
1157	0.7226175777303849	st-no_pretrain	experiments/manuscript/_seed/single_task/08-01_11-37_st-no-retrain_e/candidates/exp_14	pelvic_skeleton	0.7226	test	best
1158	0.6633516668537434	st-no_pretrain	experiments/manuscript/_seed/single_task/08-01_11-37_st-no-retrain_e/candidates/exp_10	pelvic_skeleton	0.6634	test	best_1
1159	0.7350993377483444	st-no_pretrain	experiments/manuscript/_seed/single_task/08-01_11-37_st-no-retrain_e/candidates/exp_10	pelvic_skeleton	0.7351	test	best_2
1160	0.7403524525760468	st-no_pretrain	experiments/manuscript/_seed/single_task/08-01_11-37_st-no-retrain_e/candidates/exp_10	pelvic_skeleton	0.7404	test	best_3
1161	0.7403524525760468	st-no_pretrain	experiments/manuscript/_seed/single_task/08-01_11-37_st-no-retrain_e/candidates/exp_10	pelvic_skeleton	0.7404	test	best_4
1162	0.7403524525760468	st-no_pretrain	experiments/manuscript/_seed/single_task/08-01_11-37_st-no-retrain_e/candidates/exp_10	pelvic_skeleton	0.7404	test	best_5
1163	0.7403524525760468	st-no_pretrain	experiments/manuscript/_seed/single_task/08-01_11-37_st-no-retrain_e/candidates/exp_10	pelvic_skeleton	0.7404	test	best
1164	0.6926703333707487	st-no_pretrain	experiments/manuscript/_seed/single_task/08-01_11-37_st-no-retrain_e/candidates/exp_12	pelvic_skeleton	0.6927	test	best_1
1165	0.7412953193399933	st-no_pretrain	experiments/manuscript/_seed/single_task/08-01_11-37_st-no-retrain_e/candidates/exp_12	pelvic_skeleton	0.7413	test	best_2
1166	0.7412953193399933	st-no_pretrain	experiments/manuscript/_seed/single_task/08-01_11-37_st-no-retrain_e/candidates/exp_12	pelvic_skeleton	0.7413	test	best_3
1167	0.7412953193399933	st-no_pretrain	experiments/manuscript/_seed/single_task/08-01_11-37_st-no-retrain_e/candidates/exp_12	pelvic_skeleton	0.7413	test	best_4
1168	0.7412953193399933	st-no_pretrain	experiments/manuscript/_seed/single_task/08-01_11-37_st-no-retrain_e/candidates/exp_12	pelvic_skeleton	0.7413	test	best_5
1169	0.6630598271410932	st-no_pretrain	experiments/manuscript/_seed/single_task/08-01_11-37_st-no-retrain_e/candidates/exp_12	pelvic_skeleton	0.6631	test	best
1170	0.6645435967302453	st-no_pretrain	experiments/manuscript/_seed/single_task/08-01_11-37_st-no-retrain_f/candidates/exp_4	axillary_lymph_node	0.6645	test	best_1
1171	0.8730500681198909	st-no_pretrain	experiments/manuscript/_seed/single_task/08-01_11-37_st-no-retrain_f/candidates/exp_4	axillary_lymph_node	0.8731	test	best_2
1172	0.8790275885558583	st-no_pretrain	experiments/manuscript/_seed/single_task/08-01_11-37_st-no-retrain_f/candidates/exp_4	axillary_lymph_node	0.879	test	best_3
1173	0.9059945504087193	st-no_pretrain	experiments/manuscript/_seed/single_task/08-01_11-37_st-no-retrain_f/candidates/exp_4	axillary_lymph_node	0.906	test	best_4
1174	0.9059945504087193	st-no_pretrain	experiments/manuscript/_seed/single_task/08-01_11-37_st-no-retrain_f/candidates/exp_4	axillary_lymph_node	0.906	test	best_5
1175	0.8969175749318801	st-no_pretrain	experiments/manuscript/_seed/single_task/08-01_11-37_st-no-retrain_f/candidates/exp_4	axillary_lymph_node	0.8969	test	best
1176	0.5981580626369662	st-no_pretrain	experiments/manuscript/_seed/single_task/08-01_11-37_st-no-retrain_f/candidates/exp_9	iliac_lymph_node	0.5982	test	best_1
1177	0.5981580626369662	st-no_pretrain	experiments/manuscript/_seed/single_task/08-01_11-37_st-no-retrain_f/candidates/exp_9	iliac_lymph_node	0.5982	test	best_2
1178	0.5981580626369662	st-no_pretrain	experiments/manuscript/_seed/single_task/08-01_11-37_st-no-retrain_f/candidates/exp_9	iliac_lymph_node	0.5982	test	best_3
1179	0.5981580626369662	st-no_pretrain	experiments/manuscript/_seed/single_task/08-01_11-37_st-no-retrain_f/candidates/exp_9	iliac_lymph_node	0.5982	test	best_4
1180	0.5981580626369662	st-no_pretrain	experiments/manuscript/_seed/single_task/08-01_11-37_st-no-retrain_f/candidates/exp_9	iliac_lymph_node	0.5982	test	best_5
1181	0.5981580626369662	st-no_pretrain	experiments/manuscript/_seed/single_task/08-01_11-37_st-no-retrain_f/candidates/exp_9	iliac_lymph_node	0.5982	test	best
1182	0.6443868068462371	st-no_pretrain	experiments/manuscript/_seed/single_task/08-01_11-37_st-no-retrain_f/candidates/exp_7	iliac_lymph_node	0.6444	test	best_1
1183	0.6761491303503564	st-no_pretrain	experiments/manuscript/_seed/single_task/08-01_11-37_st-no-retrain_f/candidates/exp_7	iliac_lymph_node	0.6761	test	best_2
1184	0.6761491303503564	st-no_pretrain	experiments/manuscript/_seed/single_task/08-01_11-37_st-no-retrain_f/candidates/exp_7	iliac_lymph_node	0.6761	test	best_3
1185	0.6737218785541901	st-no_pretrain	experiments/manuscript/_seed/single_task/08-01_11-37_st-no-retrain_f/candidates/exp_7	iliac_lymph_node	0.6737	test	best_4
1186	0.6811839440761187	st-no_pretrain	experiments/manuscript/_seed/single_task/08-01_11-37_st-no-retrain_f/candidates/exp_7	iliac_lymph_node	0.6812	test	best_5
1187	0.6811839440761187	st-no_pretrain	experiments/manuscript/_seed/single_task/08-01_11-37_st-no-retrain_f/candidates/exp_7	iliac_lymph_node	0.6812	test	best
1188	0.6078337874659401	st-no_pretrain	experiments/manuscript/_seed/single_task/08-01_11-37_st-no-retrain_f/candidates/exp_1	axillary_lymph_node	0.6078	test	best_1
1189	0.6078337874659401	st-no_pretrain	experiments/manuscript/_seed/single_task/08-01_11-37_st-no-retrain_f/candidates/exp_1	axillary_lymph_node	0.6078	test	best_2
1190	0.8744550408719347	st-no_pretrain	experiments/manuscript/_seed/single_task/08-01_11-37_st-no-retrain_f/candidates/exp_1	axillary_lymph_node	0.8745	test	best_3
1191	0.8744550408719347	st-no_pretrain	experiments/manuscript/_seed/single_task/08-01_11-37_st-no-retrain_f/candidates/exp_1	axillary_lymph_node	0.8745	test	best_4
1192	0.8861886920980926	st-no_pretrain	experiments/manuscript/_seed/single_task/08-01_11-37_st-no-retrain_f/candidates/exp_1	axillary_lymph_node	0.8862	test	best_5
1193	0.9064373297002724	st-no_pretrain	experiments/manuscript/_seed/single_task/08-01_11-37_st-no-retrain_f/candidates/exp_1	axillary_lymph_node	0.9064	test	best
1194	0.4875851498637602	st-no_pretrain	experiments/manuscript/_seed/single_task/08-01_11-37_st-no-retrain_f/candidates/exp_2	axillary_lymph_node	0.4876	test	best_1
1195	0.8352179836512261	st-no_pretrain	experiments/manuscript/_seed/single_task/08-01_11-37_st-no-retrain_f/candidates/exp_2	axillary_lymph_node	0.8352	test	best_2
1196	0.8708276566757494	st-no_pretrain	experiments/manuscript/_seed/single_task/08-01_11-37_st-no-retrain_f/candidates/exp_2	axillary_lymph_node	0.8708	test	best_3
1197	0.8683753405994551	st-no_pretrain	experiments/manuscript/_seed/single_task/08-01_11-37_st-no-retrain_f/candidates/exp_2	axillary_lymph_node	0.8684	test	best_4
1198	0.8683753405994551	st-no_pretrain	experiments/manuscript/_seed/single_task/08-01_11-37_st-no-retrain_f/candidates/exp_2	axillary_lymph_node	0.8684	test	best_5
1199	0.8683753405994551	st-no_pretrain	experiments/manuscript/_seed/single_task/08-01_11-37_st-no-retrain_f/candidates/exp_2	axillary_lymph_node	0.8684	test	best
1200	0.5091621253405993	st-no_pretrain	experiments/manuscript/_seed/single_task/08-01_11-37_st-no-retrain_f/candidates/exp_0	axillary_lymph_node	0.5092	test	best_1
1201	0.6772479564032697	st-no_pretrain	experiments/manuscript/_seed/single_task/08-01_11-37_st-no-retrain_f/candidates/exp_0	axillary_lymph_node	0.6772	test	best_2
1202	0.8333957765667575	st-no_pretrain	experiments/manuscript/_seed/single_task/08-01_11-37_st-no-retrain_f/candidates/exp_0	axillary_lymph_node	0.8334	test	best_3
1203	0.8798705722070845	st-no_pretrain	experiments/manuscript/_seed/single_task/08-01_11-37_st-no-retrain_f/candidates/exp_0	axillary_lymph_node	0.8799	test	best_4
1204	0.8886239782016347	st-no_pretrain	experiments/manuscript/_seed/single_task/08-01_11-37_st-no-retrain_f/candidates/exp_0	axillary_lymph_node	0.8886	test	best_5
1205	0.8776226158038147	st-no_pretrain	experiments/manuscript/_seed/single_task/08-01_11-37_st-no-retrain_f/candidates/exp_0	axillary_lymph_node	0.8776	test	best
1206	0.6358290105134679	st-no_pretrain	experiments/manuscript/_seed/single_task/08-01_11-37_st-no-retrain_f/candidates/exp_5	iliac_lymph_node	0.6358	test	best_1
1207	0.6778274015922772	st-no_pretrain	experiments/manuscript/_seed/single_task/08-01_11-37_st-no-retrain_f/candidates/exp_5	iliac_lymph_node	0.6778	test	best_2
1208	0.6524383478043774	st-no_pretrain	experiments/manuscript/_seed/single_task/08-01_11-37_st-no-retrain_f/candidates/exp_5	iliac_lymph_node	0.6524	test	best_3
1209	0.6973286360231907	st-no_pretrain	experiments/manuscript/_seed/single_task/08-01_11-37_st-no-retrain_f/candidates/exp_5	iliac_lymph_node	0.6973	test	best_4
1210	0.6973286360231907	st-no_pretrain	experiments/manuscript/_seed/single_task/08-01_11-37_st-no-retrain_f/candidates/exp_5	iliac_lymph_node	0.6973	test	best_5
1211	0.7156370495714166	st-no_pretrain	experiments/manuscript/_seed/single_task/08-01_11-37_st-no-retrain_f/candidates/exp_5	iliac_lymph_node	0.7156	test	best
1212	0.6176592970678798	st-no_pretrain	experiments/manuscript/_seed/single_task/08-01_11-37_st-no-retrain_f/candidates/exp_6	iliac_lymph_node	0.6177	test	best_1
1213	0.6176592970678798	st-no_pretrain	experiments/manuscript/_seed/single_task/08-01_11-37_st-no-retrain_f/candidates/exp_6	iliac_lymph_node	0.6177	test	best_2
1214	0.6548031845543566	st-no_pretrain	experiments/manuscript/_seed/single_task/08-01_11-37_st-no-retrain_f/candidates/exp_6	iliac_lymph_node	0.6548	test	best_3
1215	0.6755527199090128	st-no_pretrain	experiments/manuscript/_seed/single_task/08-01_11-37_st-no-retrain_f/candidates/exp_6	iliac_lymph_node	0.6756	test	best_4
1216	0.7031817803545175	st-no_pretrain	experiments/manuscript/_seed/single_task/08-01_11-37_st-no-retrain_f/candidates/exp_6	iliac_lymph_node	0.7032	test	best_5
1217	0.7041526810729841	st-no_pretrain	experiments/manuscript/_seed/single_task/08-01_11-37_st-no-retrain_f/candidates/exp_6	iliac_lymph_node	0.7042	test	best
1218	0.5686426807955838	st-no_pretrain	experiments/manuscript/_seed/single_task/08-01_11-37_st-no-retrain_f/candidates/exp_8	iliac_lymph_node	0.5686	test	best_1
1219	0.6603789286804072	st-no_pretrain	experiments/manuscript/_seed/single_task/08-01_11-37_st-no-retrain_f/candidates/exp_8	iliac_lymph_node	0.6604	test	best_2
1220	0.6603789286804072	st-no_pretrain	experiments/manuscript/_seed/single_task/08-01_11-37_st-no-retrain_f/candidates/exp_8	iliac_lymph_node	0.6604	test	best_3
1221	0.679353102721296	st-no_pretrain	experiments/manuscript/_seed/single_task/08-01_11-37_st-no-retrain_f/candidates/exp_8	iliac_lymph_node	0.6794	test	best_4
1222	0.6910871314044773	st-no_pretrain	experiments/manuscript/_seed/single_task/08-01_11-37_st-no-retrain_f/candidates/exp_8	iliac_lymph_node	0.6911	test	best_5
1223	0.6749355044522733	st-no_pretrain	experiments/manuscript/_seed/single_task/08-01_11-37_st-no-retrain_f/candidates/exp_8	iliac_lymph_node	0.6749	test	best
1224	0.5776055858310627	st-no_pretrain	experiments/manuscript/_seed/single_task/08-01_11-37_st-no-retrain_f/candidates/exp_3	axillary_lymph_node	0.5776	test	best_1
1225	0.78824931880109	st-no_pretrain	experiments/manuscript/_seed/single_task/08-01_11-37_st-no-retrain_f/candidates/exp_3	axillary_lymph_node	0.7882	test	best_2
1226	0.8821355585831062	st-no_pretrain	experiments/manuscript/_seed/single_task/08-01_11-37_st-no-retrain_f/candidates/exp_3	axillary_lymph_node	0.8821	test	best_3
1227	0.9090599455040872	st-no_pretrain	experiments/manuscript/_seed/single_task/08-01_11-37_st-no-retrain_f/candidates/exp_3	axillary_lymph_node	0.9091	test	best_4
1228	0.9090599455040872	st-no_pretrain	experiments/manuscript/_seed/single_task/08-01_11-37_st-no-retrain_f/candidates/exp_3	axillary_lymph_node	0.9091	test	best_5
1229	0.9090599455040872	st-no_pretrain	experiments/manuscript/_seed/single_task/08-01_11-37_st-no-retrain_f/candidates/exp_3	axillary_lymph_node	0.9091	test	best
1230	0.3595434185811299	st-no_pretrain	experiments/manuscript/_seed/single_task/08-27_15-39_st-no-pretrain_a2/candidates/exp_19	carinal_lymph_node	0.3595	test	best_1
1231	0.7919953763906951	st-no_pretrain	experiments/manuscript/_seed/single_task/08-27_15-39_st-no-pretrain_a2/candidates/exp_19	carinal_lymph_node	0.792	test	best_2
1232	0.7919953763906951	st-no_pretrain	experiments/manuscript/_seed/single_task/08-27_15-39_st-no-pretrain_a2/candidates/exp_19	carinal_lymph_node	0.792	test	best_3
1233	0.8696431151567692	st-no_pretrain	experiments/manuscript/_seed/single_task/08-27_15-39_st-no-pretrain_a2/candidates/exp_19	carinal_lymph_node	0.8696	test	best_4
1234	0.8696431151567692	st-no_pretrain	experiments/manuscript/_seed/single_task/08-27_15-39_st-no-pretrain_a2/candidates/exp_19	carinal_lymph_node	0.8696	test	best_5
1235	0.8696431151567692	st-no_pretrain	experiments/manuscript/_seed/single_task/08-27_15-39_st-no-pretrain_a2/candidates/exp_19	carinal_lymph_node	0.8696	test	best
1236	0.649885993485342	st-no_pretrain	experiments/manuscript/_seed/single_task/08-27_15-39_st-no-pretrain_a2/candidates/exp_4	full	0.6499	test	best_1
1237	0.7471254071661237	st-no_pretrain	experiments/manuscript/_seed/single_task/08-27_15-39_st-no-pretrain_a2/candidates/exp_4	full	0.7471	test	best_2
1238	0.7471254071661237	st-no_pretrain	experiments/manuscript/_seed/single_task/08-27_15-39_st-no-pretrain_a2/candidates/exp_4	full	0.7471	test	best_3
1239	0.7619381107491857	st-no_pretrain	experiments/manuscript/_seed/single_task/08-27_15-39_st-no-pretrain_a2/candidates/exp_4	full	0.7619	test	best_4
1240	0.7619381107491857	st-no_pretrain	experiments/manuscript/_seed/single_task/08-27_15-39_st-no-pretrain_a2/candidates/exp_4	full	0.7619	test	best_5
1241	0.7562805374592834	st-no_pretrain	experiments/manuscript/_seed/single_task/08-27_15-39_st-no-pretrain_a2/candidates/exp_4	full	0.7563	test	best
1242	0.35577647945721824	st-no_pretrain	experiments/manuscript/_seed/single_task/08-27_15-39_st-no-pretrain_a2/candidates/exp_9	inguinal_lymph_node	0.3558	test	best_1
1243	0.35577647945721824	st-no_pretrain	experiments/manuscript/_seed/single_task/08-27_15-39_st-no-pretrain_a2/candidates/exp_9	inguinal_lymph_node	0.3558	test	best_2
1244	0.7877402940067848	st-no_pretrain	experiments/manuscript/_seed/single_task/08-27_15-39_st-no-pretrain_a2/candidates/exp_9	inguinal_lymph_node	0.7877	test	best_3
1245	0.8881867225782134	st-no_pretrain	experiments/manuscript/_seed/single_task/08-27_15-39_st-no-pretrain_a2/candidates/exp_9	inguinal_lymph_node	0.8882	test	best_4
1246	0.8881867225782134	st-no_pretrain	experiments/manuscript/_seed/single_task/08-27_15-39_st-no-pretrain_a2/candidates/exp_9	inguinal_lymph_node	0.8882	test	best_5
1247	0.8918441387108933	st-no_pretrain	experiments/manuscript/_seed/single_task/08-27_15-39_st-no-pretrain_a2/candidates/exp_9	inguinal_lymph_node	0.8918	test	best
1248	0.5738115879208207	st-no_pretrain	experiments/manuscript/_seed/single_task/08-27_15-39_st-no-pretrain_a2/candidates/exp_16	carinal_lymph_node	0.5738	test	best_1
1249	0.8782834850455137	st-no_pretrain	experiments/manuscript/_seed/single_task/08-27_15-39_st-no-pretrain_a2/candidates/exp_16	carinal_lymph_node	0.8783	test	best_2
1250	0.8782834850455137	st-no_pretrain	experiments/manuscript/_seed/single_task/08-27_15-39_st-no-pretrain_a2/candidates/exp_16	carinal_lymph_node	0.8783	test	best_3
1251	0.8782834850455137	st-no_pretrain	experiments/manuscript/_seed/single_task/08-27_15-39_st-no-pretrain_a2/candidates/exp_16	carinal_lymph_node	0.8783	test	best_4
1252	0.8972113856379136	st-no_pretrain	experiments/manuscript/_seed/single_task/08-27_15-39_st-no-pretrain_a2/candidates/exp_16	carinal_lymph_node	0.8972	test	best_5
1253	0.8972113856379136	st-no_pretrain	experiments/manuscript/_seed/single_task/08-27_15-39_st-no-pretrain_a2/candidates/exp_16	carinal_lymph_node	0.8972	test	best
1254	0.5327557257035396	st-no_pretrain	experiments/manuscript/_seed/single_task/08-27_15-39_st-no-pretrain_a2/candidates/exp_24	cervical_lymph_node	0.5328	test	best_1
1255	0.6168849486197865	st-no_pretrain	experiments/manuscript/_seed/single_task/08-27_15-39_st-no-pretrain_a2/candidates/exp_24	cervical_lymph_node	0.6169	test	best_2
1256	0.6168849486197865	st-no_pretrain	experiments/manuscript/_seed/single_task/08-27_15-39_st-no-pretrain_a2/candidates/exp_24	cervical_lymph_node	0.6169	test	best_3
1257	0.6895023171468869	st-no_pretrain	experiments/manuscript/_seed/single_task/08-27_15-39_st-no-pretrain_a2/candidates/exp_24	cervical_lymph_node	0.6895	test	best_4
1258	0.6895023171468869	st-no_pretrain	experiments/manuscript/_seed/single_task/08-27_15-39_st-no-pretrain_a2/candidates/exp_24	cervical_lymph_node	0.6895	test	best_5
1259	0.7549869030828128	st-no_pretrain	experiments/manuscript/_seed/single_task/08-27_15-39_st-no-pretrain_a2/candidates/exp_24	cervical_lymph_node	0.755	test	best
1260	0.5968501661609593	st-no_pretrain	experiments/manuscript/_seed/single_task/08-27_15-39_st-no-pretrain_a2/candidates/exp_17	carinal_lymph_node	0.5969	test	best_1
1261	0.7758705389394596	st-no_pretrain	experiments/manuscript/_seed/single_task/08-27_15-39_st-no-pretrain_a2/candidates/exp_17	carinal_lymph_node	0.7759	test	best_2
1262	0.8284062996676781	st-no_pretrain	experiments/manuscript/_seed/single_task/08-27_15-39_st-no-pretrain_a2/candidates/exp_17	carinal_lymph_node	0.8284	test	best_3
1263	0.8496171073544285	st-no_pretrain	experiments/manuscript/_seed/single_task/08-27_15-39_st-no-pretrain_a2/candidates/exp_17	carinal_lymph_node	0.8496	test	best_4
1264	0.8496171073544285	st-no_pretrain	experiments/manuscript/_seed/single_task/08-27_15-39_st-no-pretrain_a2/candidates/exp_17	carinal_lymph_node	0.8496	test	best_5
1265	0.9019216876173963	st-no_pretrain	experiments/manuscript/_seed/single_task/08-27_15-39_st-no-pretrain_a2/candidates/exp_17	carinal_lymph_node	0.9019	test	best
1266	0.5032745947983415	st-no_pretrain	experiments/manuscript/_seed/single_task/08-27_15-39_st-no-pretrain_a2/candidates/exp_7	inguinal_lymph_node	0.5033	test	best_1
1267	0.5966594421409724	st-no_pretrain	experiments/manuscript/_seed/single_task/08-27_15-39_st-no-pretrain_a2/candidates/exp_7	inguinal_lymph_node	0.5967	test	best_2
1268	0.5966594421409724	st-no_pretrain	experiments/manuscript/_seed/single_task/08-27_15-39_st-no-pretrain_a2/candidates/exp_7	inguinal_lymph_node	0.5967	test	best_3
1269	0.8610770825480588	st-no_pretrain	experiments/manuscript/_seed/single_task/08-27_15-39_st-no-pretrain_a2/candidates/exp_7	inguinal_lymph_node	0.8611	test	best_4
1270	0.8721023369770071	st-no_pretrain	experiments/manuscript/_seed/single_task/08-27_15-39_st-no-pretrain_a2/candidates/exp_7	inguinal_lymph_node	0.8721	test	best_5
1271	0.8991236336223144	st-no_pretrain	experiments/manuscript/_seed/single_task/08-27_15-39_st-no-pretrain_a2/candidates/exp_7	inguinal_lymph_node	0.8991	test	best
1272	0.6458387622149837	st-no_pretrain	experiments/manuscript/_seed/single_task/08-27_15-39_st-no-pretrain_a2/candidates/exp_1	full	0.6458	test	best_1
1273	0.6571172638436482	st-no_pretrain	experiments/manuscript/_seed/single_task/08-27_15-39_st-no-pretrain_a2/candidates/exp_1	full	0.6571	test	best_2
1274	0.7702361563517914	st-no_pretrain	experiments/manuscript/_seed/single_task/08-27_15-39_st-no-pretrain_a2/candidates/exp_1	full	0.7702	test	best_3
1275	0.7466938110749186	st-no_pretrain	experiments/manuscript/_seed/single_task/08-27_15-39_st-no-pretrain_a2/candidates/exp_1	full	0.7467	test	best_4
1276	0.7466938110749186	st-no_pretrain	experiments/manuscript/_seed/single_task/08-27_15-39_st-no-pretrain_a2/candidates/exp_1	full	0.7467	test	best_5
1277	0.7874592833876222	st-no_pretrain	experiments/manuscript/_seed/single_task/08-27_15-39_st-no-pretrain_a2/candidates/exp_1	full	0.7875	test	best
1278	0.5564657980456027	st-no_pretrain	experiments/manuscript/_seed/single_task/08-27_15-39_st-no-pretrain_a2/candidates/exp_2	full	0.5565	test	best_1
1279	0.5564657980456027	st-no_pretrain	experiments/manuscript/_seed/single_task/08-27_15-39_st-no-pretrain_a2/candidates/exp_2	full	0.5565	test	best_2
1280	0.6006270358306189	st-no_pretrain	experiments/manuscript/_seed/single_task/08-27_15-39_st-no-pretrain_a2/candidates/exp_2	full	0.6006	test	best_3
1281	0.6006270358306189	st-no_pretrain	experiments/manuscript/_seed/single_task/08-27_15-39_st-no-pretrain_a2/candidates/exp_2	full	0.6006	test	best_4
1282	0.6803745928338762	st-no_pretrain	experiments/manuscript/_seed/single_task/08-27_15-39_st-no-pretrain_a2/candidates/exp_2	full	0.6804	test	best_5
1283	0.6803745928338762	st-no_pretrain	experiments/manuscript/_seed/single_task/08-27_15-39_st-no-pretrain_a2/candidates/exp_2	full	0.6804	test	best
1284	0.525171009771987	st-no_pretrain	experiments/manuscript/_seed/single_task/08-27_15-39_st-no-pretrain_a2/candidates/exp_0	full	0.5252	test	best_1
1285	0.7682084690553745	st-no_pretrain	experiments/manuscript/_seed/single_task/08-27_15-39_st-no-pretrain_a2/candidates/exp_0	full	0.7682	test	best_2
1286	0.7682084690553745	st-no_pretrain	experiments/manuscript/_seed/single_task/08-27_15-39_st-no-pretrain_a2/candidates/exp_0	full	0.7682	test	best_3
1287	0.7682084690553745	st-no_pretrain	experiments/manuscript/_seed/single_task/08-27_15-39_st-no-pretrain_a2/candidates/exp_0	full	0.7682	test	best_4
1288	0.7857166123778501	st-no_pretrain	experiments/manuscript/_seed/single_task/08-27_15-39_st-no-pretrain_a2/candidates/exp_0	full	0.7857	test	best_5
1289	0.7901364006514658	st-no_pretrain	experiments/manuscript/_seed/single_task/08-27_15-39_st-no-pretrain_a2/candidates/exp_0	full	0.7901	test	best
1290	0.6801262721447419	st-no_pretrain	experiments/manuscript/_seed/single_task/08-27_15-39_st-no-pretrain_a2/candidates/exp_5	inguinal_lymph_node	0.6801	test	best_1
1291	0.6801262721447419	st-no_pretrain	experiments/manuscript/_seed/single_task/08-27_15-39_st-no-pretrain_a2/candidates/exp_5	inguinal_lymph_node	0.6801	test	best_2
1292	0.814031285337354	st-no_pretrain	experiments/manuscript/_seed/single_task/08-27_15-39_st-no-pretrain_a2/candidates/exp_5	inguinal_lymph_node	0.814	test	best_3
1293	0.8245147003392386	st-no_pretrain	experiments/manuscript/_seed/single_task/08-27_15-39_st-no-pretrain_a2/candidates/exp_5	inguinal_lymph_node	0.8245	test	best_4
1294	0.8600405201658499	st-no_pretrain	experiments/manuscript/_seed/single_task/08-27_15-39_st-no-pretrain_a2/candidates/exp_5	inguinal_lymph_node	0.86	test	best_5
1295	0.9036409253675084	st-no_pretrain	experiments/manuscript/_seed/single_task/08-27_15-39_st-no-pretrain_a2/candidates/exp_5	inguinal_lymph_node	0.9036	test	best
1296	0.5401432340746324	st-no_pretrain	experiments/manuscript/_seed/single_task/08-27_15-39_st-no-pretrain_a2/candidates/exp_6	inguinal_lymph_node	0.5401	test	best_1
1297	0.5401432340746324	st-no_pretrain	experiments/manuscript/_seed/single_task/08-27_15-39_st-no-pretrain_a2/candidates/exp_6	inguinal_lymph_node	0.5401	test	best_2
1298	0.8479080286468148	st-no_pretrain	experiments/manuscript/_seed/single_task/08-27_15-39_st-no-pretrain_a2/candidates/exp_6	inguinal_lymph_node	0.8479	test	best_3
1299	0.8933989822842066	st-no_pretrain	experiments/manuscript/_seed/single_task/08-27_15-39_st-no-pretrain_a2/candidates/exp_6	inguinal_lymph_node	0.8934	test	best_4
1300	0.8850122502826988	st-no_pretrain	experiments/manuscript/_seed/single_task/08-27_15-39_st-no-pretrain_a2/candidates/exp_6	inguinal_lymph_node	0.885	test	best_5
1301	0.8995535714285714	st-no_pretrain	experiments/manuscript/_seed/single_task/08-27_15-39_st-no-pretrain_a2/candidates/exp_6	inguinal_lymph_node	0.8996	test	best
1302	0.7415980349660454	st-no_pretrain	experiments/manuscript/_seed/single_task/08-27_15-39_st-no-pretrain_a2/candidates/exp_15	carinal_lymph_node	0.7416	test	best_1
1303	0.8493859268891779	st-no_pretrain	experiments/manuscript/_seed/single_task/08-27_15-39_st-no-pretrain_a2/candidates/exp_15	carinal_lymph_node	0.8494	test	best_2
1304	0.8493859268891779	st-no_pretrain	experiments/manuscript/_seed/single_task/08-27_15-39_st-no-pretrain_a2/candidates/exp_15	carinal_lymph_node	0.8494	test	best_3
1305	0.8493859268891779	st-no_pretrain	experiments/manuscript/_seed/single_task/08-27_15-39_st-no-pretrain_a2/candidates/exp_15	carinal_lymph_node	0.8494	test	best_4
1306	0.8718104320184944	st-no_pretrain	experiments/manuscript/_seed/single_task/08-27_15-39_st-no-pretrain_a2/candidates/exp_15	carinal_lymph_node	0.8718	test	best_5
1307	0.8890622742378269	st-no_pretrain	experiments/manuscript/_seed/single_task/08-27_15-39_st-no-pretrain_a2/candidates/exp_15	carinal_lymph_node	0.8891	test	best
1308	0.5087553860281133	st-no_pretrain	experiments/manuscript/_seed/single_task/08-27_15-39_st-no-pretrain_a2/candidates/exp_11	left_lungs	0.5088	test	best_1
1309	0.6384120929575474	st-no_pretrain	experiments/manuscript/_seed/single_task/08-27_15-39_st-no-pretrain_a2/candidates/exp_11	left_lungs	0.6384	test	best_2
1310	0.7188952461679734	st-no_pretrain	experiments/manuscript/_seed/single_task/08-27_15-39_st-no-pretrain_a2/candidates/exp_11	left_lungs	0.7189	test	best_3
1311	0.7777636504909231	st-no_pretrain	experiments/manuscript/_seed/single_task/08-27_15-39_st-no-pretrain_a2/candidates/exp_11	left_lungs	0.7778	test	best_4
1312	0.7802641802641803	st-no_pretrain	experiments/manuscript/_seed/single_task/08-27_15-39_st-no-pretrain_a2/candidates/exp_11	left_lungs	0.7803	test	best_5
1313	0.7955251818888183	st-no_pretrain	experiments/manuscript/_seed/single_task/08-27_15-39_st-no-pretrain_a2/candidates/exp_11	left_lungs	0.7955	test	best
1314	0.510386862784606	st-no_pretrain	experiments/manuscript/_seed/single_task/08-27_15-39_st-no-pretrain_a2/candidates/exp_21	cervical_lymph_node	0.5104	test	best_1
1315	0.510386862784606	st-no_pretrain	experiments/manuscript/_seed/single_task/08-27_15-39_st-no-pretrain_a2/candidates/exp_21	cervical_lymph_node	0.5104	test	best_2
1316	0.510386862784606	st-no_pretrain	experiments/manuscript/_seed/single_task/08-27_15-39_st-no-pretrain_a2/candidates/exp_21	cervical_lymph_node	0.5104	test	best_3
1317	0.510386862784606	st-no_pretrain	experiments/manuscript/_seed/single_task/08-27_15-39_st-no-pretrain_a2/candidates/exp_21	cervical_lymph_node	0.5104	test	best_4
1318	0.6702028343072066	st-no_pretrain	experiments/manuscript/_seed/single_task/08-27_15-39_st-no-pretrain_a2/candidates/exp_21	cervical_lymph_node	0.6702	test	best_5
1319	0.6778057626435623	st-no_pretrain	experiments/manuscript/_seed/single_task/08-27_15-39_st-no-pretrain_a2/candidates/exp_21	cervical_lymph_node	0.6778	test	best
1320	0.578260459856766	st-no_pretrain	experiments/manuscript/_seed/single_task/08-27_15-39_st-no-pretrain_a2/candidates/exp_8	inguinal_lymph_node	0.5783	test	best_1
1321	0.7879523181304184	st-no_pretrain	experiments/manuscript/_seed/single_task/08-27_15-39_st-no-pretrain_a2/candidates/exp_8	inguinal_lymph_node	0.788	test	best_2
1322	0.885106483226536	st-no_pretrain	experiments/manuscript/_seed/single_task/08-27_15-39_st-no-pretrain_a2/candidates/exp_8	inguinal_lymph_node	0.8851	test	best_3
1323	0.8631502073124764	st-no_pretrain	experiments/manuscript/_seed/single_task/08-27_15-39_st-no-pretrain_a2/candidates/exp_8	inguinal_lymph_node	0.8632	test	best_4
1324	0.8801592536750849	st-no_pretrain	experiments/manuscript/_seed/single_task/08-27_15-39_st-no-pretrain_a2/candidates/exp_8	inguinal_lymph_node	0.8802	test	best_5
1325	0.9067565020731247	st-no_pretrain	experiments/manuscript/_seed/single_task/08-27_15-39_st-no-pretrain_a2/candidates/exp_8	inguinal_lymph_node	0.9068	test	best
1326	0.5466412375503285	st-no_pretrain	experiments/manuscript/_seed/single_task/08-27_15-39_st-no-pretrain_a2/candidates/exp_13	left_lungs	0.5466	test	best_1
1327	0.5466412375503285	st-no_pretrain	experiments/manuscript/_seed/single_task/08-27_15-39_st-no-pretrain_a2/candidates/exp_13	left_lungs	0.5466	test	best_2
1328	0.7456523274705094	st-no_pretrain	experiments/manuscript/_seed/single_task/08-27_15-39_st-no-pretrain_a2/candidates/exp_13	left_lungs	0.7457	test	best_3
1329	0.7936427209154482	st-no_pretrain	experiments/manuscript/_seed/single_task/08-27_15-39_st-no-pretrain_a2/candidates/exp_13	left_lungs	0.7936	test	best_4
1330	0.856551529278802	st-no_pretrain	experiments/manuscript/_seed/single_task/08-27_15-39_st-no-pretrain_a2/candidates/exp_13	left_lungs	0.8566	test	best_5
1331	0.8751783569965388	st-no_pretrain	experiments/manuscript/_seed/single_task/08-27_15-39_st-no-pretrain_a2/candidates/exp_13	left_lungs	0.8752	test	best
1332	0.6894379424938593	st-no_pretrain	experiments/manuscript/_seed/single_task/08-27_15-39_st-no-pretrain_a2/candidates/exp_18	carinal_lymph_node	0.6894	test	best_1
1333	0.745701488224245	st-no_pretrain	experiments/manuscript/_seed/single_task/08-27_15-39_st-no-pretrain_a2/candidates/exp_18	carinal_lymph_node	0.7457	test	best_2
1334	0.8460049125848865	st-no_pretrain	experiments/manuscript/_seed/single_task/08-27_15-39_st-no-pretrain_a2/candidates/exp_18	carinal_lymph_node	0.846	test	best_3
1335	0.8608582574772431	st-no_pretrain	experiments/manuscript/_seed/single_task/08-27_15-39_st-no-pretrain_a2/candidates/exp_18	carinal_lymph_node	0.8609	test	best_4
1336	0.8608582574772431	st-no_pretrain	experiments/manuscript/_seed/single_task/08-27_15-39_st-no-pretrain_a2/candidates/exp_18	carinal_lymph_node	0.8609	test	best_5
1337	0.8608582574772431	st-no_pretrain	experiments/manuscript/_seed/single_task/08-27_15-39_st-no-pretrain_a2/candidates/exp_18	carinal_lymph_node	0.8609	test	best
1338	0.5584568403908795	st-no_pretrain	experiments/manuscript/_seed/single_task/08-27_15-39_st-no-pretrain_a2/candidates/exp_3	full	0.5585	test	best_1
1339	0.5584568403908795	st-no_pretrain	experiments/manuscript/_seed/single_task/08-27_15-39_st-no-pretrain_a2/candidates/exp_3	full	0.5585	test	best_2
1340	0.7430048859934854	st-no_pretrain	experiments/manuscript/_seed/single_task/08-27_15-39_st-no-pretrain_a2/candidates/exp_3	full	0.743	test	best_3
1341	0.7430048859934854	st-no_pretrain	experiments/manuscript/_seed/single_task/08-27_15-39_st-no-pretrain_a2/candidates/exp_3	full	0.743	test	best_4
1342	0.7430048859934854	st-no_pretrain	experiments/manuscript/_seed/single_task/08-27_15-39_st-no-pretrain_a2/candidates/exp_3	full	0.743	test	best_5
1343	0.7430048859934854	st-no_pretrain	experiments/manuscript/_seed/single_task/08-27_15-39_st-no-pretrain_a2/candidates/exp_3	full	0.743	test	best
1344	0.5286430740976196	st-no_pretrain	experiments/manuscript/_seed/single_task/08-27_15-39_st-no-pretrain_a2/candidates/exp_14	left_lungs	0.5286	test	best_1
1345	0.6058345694709331	st-no_pretrain	experiments/manuscript/_seed/single_task/08-27_15-39_st-no-pretrain_a2/candidates/exp_14	left_lungs	0.6058	test	best_2
1346	0.6058345694709331	st-no_pretrain	experiments/manuscript/_seed/single_task/08-27_15-39_st-no-pretrain_a2/candidates/exp_14	left_lungs	0.6058	test	best_3
1347	0.6989616444161899	st-no_pretrain	experiments/manuscript/_seed/single_task/08-27_15-39_st-no-pretrain_a2/candidates/exp_14	left_lungs	0.699	test	best_4
1348	0.6989616444161899	st-no_pretrain	experiments/manuscript/_seed/single_task/08-27_15-39_st-no-pretrain_a2/candidates/exp_14	left_lungs	0.699	test	best_5
1349	0.8222222222222222	st-no_pretrain	experiments/manuscript/_seed/single_task/08-27_15-39_st-no-pretrain_a2/candidates/exp_14	left_lungs	0.8222	test	best
1350	0.6015540015540015	st-no_pretrain	experiments/manuscript/_seed/single_task/08-27_15-39_st-no-pretrain_a2/candidates/exp_10	left_lungs	0.6016	test	best_1
1351	0.7178356996538815	st-no_pretrain	experiments/manuscript/_seed/single_task/08-27_15-39_st-no-pretrain_a2/candidates/exp_10	left_lungs	0.7178	test	best_2
1352	0.8063572790845517	st-no_pretrain	experiments/manuscript/_seed/single_task/08-27_15-39_st-no-pretrain_a2/candidates/exp_10	left_lungs	0.8064	test	best_3
1353	0.8063572790845517	st-no_pretrain	experiments/manuscript/_seed/single_task/08-27_15-39_st-no-pretrain_a2/candidates/exp_10	left_lungs	0.8064	test	best_4
1354	0.8063572790845517	st-no_pretrain	experiments/manuscript/_seed/single_task/08-27_15-39_st-no-pretrain_a2/candidates/exp_10	left_lungs	0.8064	test	best_5
1355	0.8063572790845517	st-no_pretrain	experiments/manuscript/_seed/single_task/08-27_15-39_st-no-pretrain_a2/candidates/exp_10	left_lungs	0.8064	test	best
1356	0.6294579891194843	st-no_pretrain	experiments/manuscript/_seed/single_task/08-27_15-39_st-no-pretrain_a2/candidates/exp_22	cervical_lymph_node	0.6295	test	best_1
1357	0.6294579891194843	st-no_pretrain	experiments/manuscript/_seed/single_task/08-27_15-39_st-no-pretrain_a2/candidates/exp_22	cervical_lymph_node	0.6295	test	best_2
1358	0.6294579891194843	st-no_pretrain	experiments/manuscript/_seed/single_task/08-27_15-39_st-no-pretrain_a2/candidates/exp_22	cervical_lymph_node	0.6295	test	best_3
1359	0.6607696957485392	st-no_pretrain	experiments/manuscript/_seed/single_task/08-27_15-39_st-no-pretrain_a2/candidates/exp_22	cervical_lymph_node	0.6608	test	best_4
1360	0.6607696957485392	st-no_pretrain	experiments/manuscript/_seed/single_task/08-27_15-39_st-no-pretrain_a2/candidates/exp_22	cervical_lymph_node	0.6608	test	best_5
1361	0.690509772315132	st-no_pretrain	experiments/manuscript/_seed/single_task/08-27_15-39_st-no-pretrain_a2/candidates/exp_22	cervical_lymph_node	0.6905	test	best
1362	0.4028395846577665	st-no_pretrain	experiments/manuscript/_seed/single_task/08-27_15-39_st-no-pretrain_a2/candidates/exp_12	left_lungs	0.4028	test	best_1
1363	0.4028395846577665	st-no_pretrain	experiments/manuscript/_seed/single_task/08-27_15-39_st-no-pretrain_a2/candidates/exp_12	left_lungs	0.4028	test	best_2
1364	0.4028395846577665	st-no_pretrain	experiments/manuscript/_seed/single_task/08-27_15-39_st-no-pretrain_a2/candidates/exp_12	left_lungs	0.4028	test	best_3
1365	0.46518330154693793	st-no_pretrain	experiments/manuscript/_seed/single_task/08-27_15-39_st-no-pretrain_a2/candidates/exp_12	left_lungs	0.4652	test	best_4
1366	0.46518330154693793	st-no_pretrain	experiments/manuscript/_seed/single_task/08-27_15-39_st-no-pretrain_a2/candidates/exp_12	left_lungs	0.4652	test	best_5
1367	0.49379105742742113	st-no_pretrain	experiments/manuscript/_seed/single_task/08-27_15-39_st-no-pretrain_a2/candidates/exp_12	left_lungs	0.4938	test	best
1368	0.39754180938948214	st-no_pretrain	experiments/manuscript/_seed/single_task/08-27_15-39_st-no-pretrain_a2/candidates/exp_23	cervical_lymph_node	0.3975	test	best_1
1369	0.39754180938948214	st-no_pretrain	experiments/manuscript/_seed/single_task/08-27_15-39_st-no-pretrain_a2/candidates/exp_23	cervical_lymph_node	0.3975	test	best_2
1370	0.39754180938948214	st-no_pretrain	experiments/manuscript/_seed/single_task/08-27_15-39_st-no-pretrain_a2/candidates/exp_23	cervical_lymph_node	0.3975	test	best_3
1371	0.42918933440795215	st-no_pretrain	experiments/manuscript/_seed/single_task/08-27_15-39_st-no-pretrain_a2/candidates/exp_23	cervical_lymph_node	0.4292	test	best_4
1372	0.42918933440795215	st-no_pretrain	experiments/manuscript/_seed/single_task/08-27_15-39_st-no-pretrain_a2/candidates/exp_23	cervical_lymph_node	0.4292	test	best_5
1373	0.4655786150849621	st-no_pretrain	experiments/manuscript/_seed/single_task/08-27_15-39_st-no-pretrain_a2/candidates/exp_23	cervical_lymph_node	0.4656	test	best
1374	0.6535428840083284	st-no_pretrain	experiments/manuscript/_seed/single_task/08-27_15-39_st-no-pretrain_a2/candidates/exp_20	cervical_lymph_node	0.6535	test	best_1
1375	0.6535428840083284	st-no_pretrain	experiments/manuscript/_seed/single_task/08-27_15-39_st-no-pretrain_a2/candidates/exp_20	cervical_lymph_node	0.6535	test	best_2
1376	0.6664953992880651	st-no_pretrain	experiments/manuscript/_seed/single_task/08-27_15-39_st-no-pretrain_a2/candidates/exp_20	cervical_lymph_node	0.6665	test	best_3
1377	0.7393377661360736	st-no_pretrain	experiments/manuscript/_seed/single_task/08-27_15-39_st-no-pretrain_a2/candidates/exp_20	cervical_lymph_node	0.7393	test	best_4
1378	0.7393377661360736	st-no_pretrain	experiments/manuscript/_seed/single_task/08-27_15-39_st-no-pretrain_a2/candidates/exp_20	cervical_lymph_node	0.7393	test	best_5
1379	0.784579219558063	st-no_pretrain	experiments/manuscript/_seed/single_task/08-27_15-39_st-no-pretrain_a2/candidates/exp_20	cervical_lymph_node	0.7846	test	best
1380	0.6977138289368505	st-no_pretrain	experiments/manuscript/_seed/single_task/08-27_15-40_st-no-pretrain_b2/candidates/exp_19	skeleton	0.6977	test	best_1
1381	0.6977138289368505	st-no_pretrain	experiments/manuscript/_seed/single_task/08-27_15-40_st-no-pretrain_b2/candidates/exp_19	skeleton	0.6977	test	best_2
1382	0.6937383426592059	st-no_pretrain	experiments/manuscript/_seed/single_task/08-27_15-40_st-no-pretrain_b2/candidates/exp_19	skeleton	0.6937	test	best_3
1383	0.6937383426592059	st-no_pretrain	experiments/manuscript/_seed/single_task/08-27_15-40_st-no-pretrain_b2/candidates/exp_19	skeleton	0.6937	test	best_4
1384	0.7033306687982948	st-no_pretrain	experiments/manuscript/_seed/single_task/08-27_15-40_st-no-pretrain_b2/candidates/exp_19	skeleton	0.7033	test	best_5
1385	0.7033306687982948	st-no_pretrain	experiments/manuscript/_seed/single_task/08-27_15-40_st-no-pretrain_b2/candidates/exp_19	skeleton	0.7033	test	best
1386	0.6125833088307361	st-no_pretrain	experiments/manuscript/_seed/single_task/08-27_15-40_st-no-pretrain_b2/candidates/exp_27	chest	0.6126	test	best_1
1387	0.8366488410271488	st-no_pretrain	experiments/manuscript/_seed/single_task/08-27_15-40_st-no-pretrain_b2/candidates/exp_27	chest	0.8366	test	best_2
1388	0.8500349162011174	st-no_pretrain	experiments/manuscript/_seed/single_task/08-27_15-40_st-no-pretrain_b2/candidates/exp_27	chest	0.85	test	best_3
1389	0.8500349162011174	st-no_pretrain	experiments/manuscript/_seed/single_task/08-27_15-40_st-no-pretrain_b2/candidates/exp_27	chest	0.85	test	best_4
1390	0.8500349162011174	st-no_pretrain	experiments/manuscript/_seed/single_task/08-27_15-40_st-no-pretrain_b2/candidates/exp_27	chest	0.85	test	best_5
1391	0.8739892678623935	st-no_pretrain	experiments/manuscript/_seed/single_task/08-27_15-40_st-no-pretrain_b2/candidates/exp_27	chest	0.874	test	best
1392	0.7836669399602311	st-no_pretrain	experiments/manuscript/_seed/single_task/08-27_15-40_st-no-pretrain_b2/candidates/exp_4	thoracic_lymph_node	0.7837	test	best_1
1393	0.8694410675412061	st-no_pretrain	experiments/manuscript/_seed/single_task/08-27_15-40_st-no-pretrain_b2/candidates/exp_4	thoracic_lymph_node	0.8694	test	best_2
1394	0.8799770056449256	st-no_pretrain	experiments/manuscript/_seed/single_task/08-27_15-40_st-no-pretrain_b2/candidates/exp_4	thoracic_lymph_node	0.88	test	best_3
1395	0.8788649835552664	st-no_pretrain	experiments/manuscript/_seed/single_task/08-27_15-40_st-no-pretrain_b2/candidates/exp_4	thoracic_lymph_node	0.8789	test	best_4
1396	0.8809641608473986	st-no_pretrain	experiments/manuscript/_seed/single_task/08-27_15-40_st-no-pretrain_b2/candidates/exp_4	thoracic_lymph_node	0.881	test	best_5
1397	0.8867622251750491	st-no_pretrain	experiments/manuscript/_seed/single_task/08-27_15-40_st-no-pretrain_b2/candidates/exp_4	thoracic_lymph_node	0.8868	test	best
1398	0.6858036106061556	st-no_pretrain	experiments/manuscript/_seed/single_task/08-27_15-40_st-no-pretrain_b2/candidates/exp_9	neck	0.6858	test	best_1
1399	0.7512458471760797	st-no_pretrain	experiments/manuscript/_seed/single_task/08-27_15-40_st-no-pretrain_b2/candidates/exp_9	neck	0.7512	test	best_2
1400	0.7555005328151445	st-no_pretrain	experiments/manuscript/_seed/single_task/08-27_15-40_st-no-pretrain_b2/candidates/exp_9	neck	0.7555	test	best_3
1401	0.793165862220272	st-no_pretrain	experiments/manuscript/_seed/single_task/08-27_15-40_st-no-pretrain_b2/candidates/exp_9	neck	0.7932	test	best_4
1402	0.793165862220272	st-no_pretrain	experiments/manuscript/_seed/single_task/08-27_15-40_st-no-pretrain_b2/candidates/exp_9	neck	0.7932	test	best_5
1403	0.7986193819344325	st-no_pretrain	experiments/manuscript/_seed/single_task/08-27_15-40_st-no-pretrain_b2/candidates/exp_9	neck	0.7986	test	best
1404	0.6539515054622969	st-no_pretrain	experiments/manuscript/_seed/single_task/08-27_15-40_st-no-pretrain_b2/candidates/exp_16	skeleton	0.654	test	best_1
1405	0.6696083133493205	st-no_pretrain	experiments/manuscript/_seed/single_task/08-27_15-40_st-no-pretrain_b2/candidates/exp_16	skeleton	0.6696	test	best_2
1406	0.6753530508926192	st-no_pretrain	experiments/manuscript/_seed/single_task/08-27_15-40_st-no-pretrain_b2/candidates/exp_16	skeleton	0.6754	test	best_3
1407	0.7013482547295496	st-no_pretrain	experiments/manuscript/_seed/single_task/08-27_15-40_st-no-pretrain_b2/candidates/exp_16	skeleton	0.7013	test	best_4
1408	0.7013482547295496	st-no_pretrain	experiments/manuscript/_seed/single_task/08-27_15-40_st-no-pretrain_b2/candidates/exp_16	skeleton	0.7013	test	best_5
1409	0.7105089261923796	st-no_pretrain	experiments/manuscript/_seed/single_task/08-27_15-40_st-no-pretrain_b2/candidates/exp_16	skeleton	0.7105	test	best
1410	0.7473047142997158	st-no_pretrain	experiments/manuscript/_seed/single_task/08-27_15-40_st-no-pretrain_b2/candidates/exp_29	chest	0.7473	test	best_1
1411	0.8392047682054298	st-no_pretrain	experiments/manuscript/_seed/single_task/08-27_15-40_st-no-pretrain_b2/candidates/exp_29	chest	0.8392	test	best_2
1412	0.8478189625600314	st-no_pretrain	experiments/manuscript/_seed/single_task/08-27_15-40_st-no-pretrain_b2/candidates/exp_29	chest	0.8478	test	best_3
1413	0.8478189625600314	st-no_pretrain	experiments/manuscript/_seed/single_task/08-27_15-40_st-no-pretrain_b2/candidates/exp_29	chest	0.8478	test	best_4
1414	0.8623796309908851	st-no_pretrain	experiments/manuscript/_seed/single_task/08-27_15-40_st-no-pretrain_b2/candidates/exp_29	chest	0.8624	test	best_5
1415	0.8623796309908851	st-no_pretrain	experiments/manuscript/_seed/single_task/08-27_15-40_st-no-pretrain_b2/candidates/exp_29	chest	0.8624	test	best
1416	0.6152232309497148	st-no_pretrain	experiments/manuscript/_seed/single_task/08-27_15-40_st-no-pretrain_b2/candidates/exp_24	head_neck	0.6152	test	best_1
1417	0.648289606996214	st-no_pretrain	experiments/manuscript/_seed/single_task/08-27_15-40_st-no-pretrain_b2/candidates/exp_24	head_neck	0.6483	test	best_2
1418	0.648289606996214	st-no_pretrain	experiments/manuscript/_seed/single_task/08-27_15-40_st-no-pretrain_b2/candidates/exp_24	head_neck	0.6483	test	best_3
1419	0.7544742841145418	st-no_pretrain	experiments/manuscript/_seed/single_task/08-27_15-40_st-no-pretrain_b2/candidates/exp_24	head_neck	0.7545	test	best_4
1420	0.7502266304058018	st-no_pretrain	experiments/manuscript/_seed/single_task/08-27_15-40_st-no-pretrain_b2/candidates/exp_24	head_neck	0.7502	test	best_5
1421	0.7465005599104143	st-no_pretrain	experiments/manuscript/_seed/single_task/08-27_15-40_st-no-pretrain_b2/candidates/exp_24	head_neck	0.7465	test	best
1422	0.6643218758326672	st-no_pretrain	experiments/manuscript/_seed/single_task/08-27_15-40_st-no-pretrain_b2/candidates/exp_17	skeleton	0.6643	test	best_1
1423	0.7178150812683186	st-no_pretrain	experiments/manuscript/_seed/single_task/08-27_15-40_st-no-pretrain_b2/candidates/exp_17	skeleton	0.7178	test	best_2
1424	0.7178150812683186	st-no_pretrain	experiments/manuscript/_seed/single_task/08-27_15-40_st-no-pretrain_b2/candidates/exp_17	skeleton	0.7178	test	best_3
1425	0.7178150812683186	st-no_pretrain	experiments/manuscript/_seed/single_task/08-27_15-40_st-no-pretrain_b2/candidates/exp_17	skeleton	0.7178	test	best_4
1426	0.7178150812683186	st-no_pretrain	experiments/manuscript/_seed/single_task/08-27_15-40_st-no-pretrain_b2/candidates/exp_17	skeleton	0.7178	test	best_5
1427	0.7050679456434852	st-no_pretrain	experiments/manuscript/_seed/single_task/08-27_15-40_st-no-pretrain_b2/candidates/exp_17	skeleton	0.7051	test	best
1428	0.7150379239014605	st-no_pretrain	experiments/manuscript/_seed/single_task/08-27_15-40_st-no-pretrain_b2/candidates/exp_7	neck	0.715	test	best_1
1429	0.7390694540211873	st-no_pretrain	experiments/manuscript/_seed/single_task/08-27_15-40_st-no-pretrain_b2/candidates/exp_7	neck	0.7391	test	best_2
1430	0.7742195825236632	st-no_pretrain	experiments/manuscript/_seed/single_task/08-27_15-40_st-no-pretrain_b2/candidates/exp_7	neck	0.7742	test	best_3
1431	0.7683272738669842	st-no_pretrain	experiments/manuscript/_seed/single_task/08-27_15-40_st-no-pretrain_b2/candidates/exp_7	neck	0.7683	test	best_4
1432	0.782595750015671	st-no_pretrain	experiments/manuscript/_seed/single_task/08-27_15-40_st-no-pretrain_b2/candidates/exp_7	neck	0.7826	test	best_5
1433	0.8038064940763493	st-no_pretrain	experiments/manuscript/_seed/single_task/08-27_15-40_st-no-pretrain_b2/candidates/exp_7	neck	0.8038	test	best
1434	0.8462959298106736	st-no_pretrain	experiments/manuscript/_seed/single_task/08-27_15-40_st-no-pretrain_b2/candidates/exp_1	thoracic_lymph_node	0.8463	test	best_1
1435	0.8638998049249385	st-no_pretrain	experiments/manuscript/_seed/single_task/08-27_15-40_st-no-pretrain_b2/candidates/exp_1	thoracic_lymph_node	0.8639	test	best_2
1436	0.8815602235352878	st-no_pretrain	experiments/manuscript/_seed/single_task/08-27_15-40_st-no-pretrain_b2/candidates/exp_1	thoracic_lymph_node	0.8816	test	best_3
1437	0.8815602235352878	st-no_pretrain	experiments/manuscript/_seed/single_task/08-27_15-40_st-no-pretrain_b2/candidates/exp_1	thoracic_lymph_node	0.8816	test	best_4
1438	0.8814282887110909	st-no_pretrain	experiments/manuscript/_seed/single_task/08-27_15-40_st-no-pretrain_b2/candidates/exp_1	thoracic_lymph_node	0.8814	test	best_5
1439	0.8832753762498469	st-no_pretrain	experiments/manuscript/_seed/single_task/08-27_15-40_st-no-pretrain_b2/candidates/exp_1	thoracic_lymph_node	0.8833	test	best
1440	0.7840980841178744	st-no_pretrain	experiments/manuscript/_seed/single_task/08-27_15-40_st-no-pretrain_b2/candidates/exp_2	thoracic_lymph_node	0.7841	test	best_1
1441	0.8582831509805584	st-no_pretrain	experiments/manuscript/_seed/single_task/08-27_15-40_st-no-pretrain_b2/candidates/exp_2	thoracic_lymph_node	0.8583	test	best_2
1442	0.8690264152365874	st-no_pretrain	experiments/manuscript/_seed/single_task/08-27_15-40_st-no-pretrain_b2/candidates/exp_2	thoracic_lymph_node	0.869	test	best_3
1443	0.8827947565331298	st-no_pretrain	experiments/manuscript/_seed/single_task/08-27_15-40_st-no-pretrain_b2/candidates/exp_2	thoracic_lymph_node	0.8828	test	best_4
1444	0.8827947565331298	st-no_pretrain	experiments/manuscript/_seed/single_task/08-27_15-40_st-no-pretrain_b2/candidates/exp_2	thoracic_lymph_node	0.8828	test	best_5
1445	0.8871109100675696	st-no_pretrain	experiments/manuscript/_seed/single_task/08-27_15-40_st-no-pretrain_b2/candidates/exp_2	thoracic_lymph_node	0.8871	test	best
1446	0.7853326171157162	st-no_pretrain	experiments/manuscript/_seed/single_task/08-27_15-40_st-no-pretrain_b2/candidates/exp_0	thoracic_lymph_node	0.7853	test	best_1
1447	0.8718724378728336	st-no_pretrain	experiments/manuscript/_seed/single_task/08-27_15-40_st-no-pretrain_b2/candidates/exp_0	thoracic_lymph_node	0.8719	test	best_2
1448	0.8718724378728336	st-no_pretrain	experiments/manuscript/_seed/single_task/08-27_15-40_st-no-pretrain_b2/candidates/exp_0	thoracic_lymph_node	0.8719	test	best_3
1449	0.8718724378728336	st-no_pretrain	experiments/manuscript/_seed/single_task/08-27_15-40_st-no-pretrain_b2/candidates/exp_0	thoracic_lymph_node	0.8719	test	best_4
1450	0.86270767954916	st-no_pretrain	experiments/manuscript/_seed/single_task/08-27_15-40_st-no-pretrain_b2/candidates/exp_0	thoracic_lymph_node	0.8627	test	best_5
1451	0.8675986919604572	st-no_pretrain	experiments/manuscript/_seed/single_task/08-27_15-40_st-no-pretrain_b2/candidates/exp_0	thoracic_lymph_node	0.8676	test	best
1452	0.6763069642073591	st-no_pretrain	experiments/manuscript/_seed/single_task/08-27_15-40_st-no-pretrain_b2/candidates/exp_5	neck	0.6763	test	best_1
1453	0.7638140161725069	st-no_pretrain	experiments/manuscript/_seed/single_task/08-27_15-40_st-no-pretrain_b2/candidates/exp_5	neck	0.7638	test	best_2
1454	0.7638140161725069	st-no_pretrain	experiments/manuscript/_seed/single_task/08-27_15-40_st-no-pretrain_b2/candidates/exp_5	neck	0.7638	test	best_3
1455	0.7638140161725069	st-no_pretrain	experiments/manuscript/_seed/single_task/08-27_15-40_st-no-pretrain_b2/candidates/exp_5	neck	0.7638	test	best_4
1456	0.7944665580141665	st-no_pretrain	experiments/manuscript/_seed/single_task/08-27_15-40_st-no-pretrain_b2/candidates/exp_5	neck	0.7945	test	best_5
1457	0.8091973296558641	st-no_pretrain	experiments/manuscript/_seed/single_task/08-27_15-40_st-no-pretrain_b2/candidates/exp_5	neck	0.8092	test	best
1458	0.72059330533442	st-no_pretrain	experiments/manuscript/_seed/single_task/08-27_15-40_st-no-pretrain_b2/candidates/exp_6	neck	0.7206	test	best_1
1459	0.7612361311352096	st-no_pretrain	experiments/manuscript/_seed/single_task/08-27_15-40_st-no-pretrain_b2/candidates/exp_6	neck	0.7612	test	best_2
1460	0.7764213627530872	st-no_pretrain	experiments/manuscript/_seed/single_task/08-27_15-40_st-no-pretrain_b2/candidates/exp_6	neck	0.7764	test	best_3
1461	0.7966605027267599	st-no_pretrain	experiments/manuscript/_seed/single_task/08-27_15-40_st-no-pretrain_b2/candidates/exp_6	neck	0.7967	test	best_4
1462	0.7966605027267599	st-no_pretrain	experiments/manuscript/_seed/single_task/08-27_15-40_st-no-pretrain_b2/candidates/exp_6	neck	0.7967	test	best_5
1463	0.7966605027267599	st-no_pretrain	experiments/manuscript/_seed/single_task/08-27_15-40_st-no-pretrain_b2/candidates/exp_6	neck	0.7967	test	best
1464	0.7042472688515853	st-no_pretrain	experiments/manuscript/_seed/single_task/08-27_15-40_st-no-pretrain_b2/candidates/exp_15	skeleton	0.7042	test	best_1
1465	0.7042472688515853	st-no_pretrain	experiments/manuscript/_seed/single_task/08-27_15-40_st-no-pretrain_b2/candidates/exp_15	skeleton	0.7042	test	best_2
1466	0.7042472688515853	st-no_pretrain	experiments/manuscript/_seed/single_task/08-27_15-40_st-no-pretrain_b2/candidates/exp_15	skeleton	0.7042	test	best_3
1467	0.7071782573940848	st-no_pretrain	experiments/manuscript/_seed/single_task/08-27_15-40_st-no-pretrain_b2/candidates/exp_15	skeleton	0.7072	test	best_4
1468	0.7071782573940848	st-no_pretrain	experiments/manuscript/_seed/single_task/08-27_15-40_st-no-pretrain_b2/candidates/exp_15	skeleton	0.7072	test	best_5
1469	0.7497575273114843	st-no_pretrain	experiments/manuscript/_seed/single_task/08-27_15-40_st-no-pretrain_b2/candidates/exp_15	skeleton	0.7498	test	best
1470	0.646314600073046	st-no_pretrain	experiments/manuscript/_seed/single_task/08-27_15-40_st-no-pretrain_b2/candidates/exp_11	abdomen	0.6463	test	best_1
1471	0.646314600073046	st-no_pretrain	experiments/manuscript/_seed/single_task/08-27_15-40_st-no-pretrain_b2/candidates/exp_11	abdomen	0.6463	test	best_2
1472	0.695177440954468	st-no_pretrain	experiments/manuscript/_seed/single_task/08-27_15-40_st-no-pretrain_b2/candidates/exp_11	abdomen	0.6952	test	best_3
1473	0.7142150596542489	st-no_pretrain	experiments/manuscript/_seed/single_task/08-27_15-40_st-no-pretrain_b2/candidates/exp_11	abdomen	0.7142	test	best_4
1474	0.7142150596542489	st-no_pretrain	experiments/manuscript/_seed/single_task/08-27_15-40_st-no-pretrain_b2/candidates/exp_11	abdomen	0.7142	test	best_5
1475	0.7704985390796202	st-no_pretrain	experiments/manuscript/_seed/single_task/08-27_15-40_st-no-pretrain_b2/candidates/exp_11	abdomen	0.7705	test	best
1476	0.5781791580013864	st-no_pretrain	experiments/manuscript/_seed/single_task/08-27_15-40_st-no-pretrain_b2/candidates/exp_21	head_neck	0.5782	test	best_1
1477	0.7132075534581134	st-no_pretrain	experiments/manuscript/_seed/single_task/08-27_15-40_st-no-pretrain_b2/candidates/exp_21	head_neck	0.7132	test	best_2
1478	0.734455820402069	st-no_pretrain	experiments/manuscript/_seed/single_task/08-27_15-40_st-no-pretrain_b2/candidates/exp_21	head_neck	0.7345	test	best_3
1479	0.7564523009651789	st-no_pretrain	experiments/manuscript/_seed/single_task/08-27_15-40_st-no-pretrain_b2/candidates/exp_21	head_neck	0.7565	test	best_4
1480	0.7564523009651789	st-no_pretrain	experiments/manuscript/_seed/single_task/08-27_15-40_st-no-pretrain_b2/candidates/exp_21	head_neck	0.7565	test	best_5
1481	0.7754192662507332	st-no_pretrain	experiments/manuscript/_seed/single_task/08-27_15-40_st-no-pretrain_b2/candidates/exp_21	head_neck	0.7754	test	best
1482	0.7847523399980398	st-no_pretrain	experiments/manuscript/_seed/single_task/08-27_15-40_st-no-pretrain_b2/candidates/exp_28	chest	0.7848	test	best_1
1483	0.7847523399980398	st-no_pretrain	experiments/manuscript/_seed/single_task/08-27_15-40_st-no-pretrain_b2/candidates/exp_28	chest	0.7848	test	best_2
1484	0.8328739096344212	st-no_pretrain	experiments/manuscript/_seed/single_task/08-27_15-40_st-no-pretrain_b2/candidates/exp_28	chest	0.8329	test	best_3
1485	0.8589278275997256	st-no_pretrain	experiments/manuscript/_seed/single_task/08-27_15-40_st-no-pretrain_b2/candidates/exp_28	chest	0.8589	test	best_4
1486	0.8589278275997256	st-no_pretrain	experiments/manuscript/_seed/single_task/08-27_15-40_st-no-pretrain_b2/candidates/exp_28	chest	0.8589	test	best_5
1487	0.8768775115162206	st-no_pretrain	experiments/manuscript/_seed/single_task/08-27_15-40_st-no-pretrain_b2/candidates/exp_28	chest	0.8769	test	best
1488	0.6915470444430514	st-no_pretrain	experiments/manuscript/_seed/single_task/08-27_15-40_st-no-pretrain_b2/candidates/exp_8	neck	0.6915	test	best_1
1489	0.6915470444430514	st-no_pretrain	experiments/manuscript/_seed/single_task/08-27_15-40_st-no-pretrain_b2/candidates/exp_8	neck	0.6915	test	best_2
1490	0.7722900865041058	st-no_pretrain	experiments/manuscript/_seed/single_task/08-27_15-40_st-no-pretrain_b2/candidates/exp_8	neck	0.7723	test	best_3
1491	0.7722900865041058	st-no_pretrain	experiments/manuscript/_seed/single_task/08-27_15-40_st-no-pretrain_b2/candidates/exp_8	neck	0.7723	test	best_4
1492	0.7722900865041058	st-no_pretrain	experiments/manuscript/_seed/single_task/08-27_15-40_st-no-pretrain_b2/candidates/exp_8	neck	0.7723	test	best_5
1493	0.7830541277502663	st-no_pretrain	experiments/manuscript/_seed/single_task/08-27_15-40_st-no-pretrain_b2/candidates/exp_8	neck	0.7831	test	best
1494	0.7667873419582476	st-no_pretrain	experiments/manuscript/_seed/single_task/08-27_15-40_st-no-pretrain_b2/candidates/exp_25	chest	0.7668	test	best_1
1495	0.802801565715966	st-no_pretrain	experiments/manuscript/_seed/single_task/08-27_15-40_st-no-pretrain_b2/candidates/exp_25	chest	0.8028	test	best_2
1496	0.8645618935607173	st-no_pretrain	experiments/manuscript/_seed/single_task/08-27_15-40_st-no-pretrain_b2/candidates/exp_25	chest	0.8646	test	best_3
1497	0.8645618935607173	st-no_pretrain	experiments/manuscript/_seed/single_task/08-27_15-40_st-no-pretrain_b2/candidates/exp_25	chest	0.8646	test	best_4
1498	0.8533320469469763	st-no_pretrain	experiments/manuscript/_seed/single_task/08-27_15-40_st-no-pretrain_b2/candidates/exp_25	chest	0.8533	test	best_5
1499	0.8533320469469763	st-no_pretrain	experiments/manuscript/_seed/single_task/08-27_15-40_st-no-pretrain_b2/candidates/exp_25	chest	0.8533	test	best
1500	0.5966547205989774	st-no_pretrain	experiments/manuscript/_seed/single_task/08-27_15-40_st-no-pretrain_b2/candidates/exp_13	abdomen	0.5967	test	best_1
1501	0.6641252739225711	st-no_pretrain	experiments/manuscript/_seed/single_task/08-27_15-40_st-no-pretrain_b2/candidates/exp_13	abdomen	0.6641	test	best_2
1502	0.6894098490382274	st-no_pretrain	experiments/manuscript/_seed/single_task/08-27_15-40_st-no-pretrain_b2/candidates/exp_13	abdomen	0.6894	test	best_3
1503	0.7274394326759193	st-no_pretrain	experiments/manuscript/_seed/single_task/08-27_15-40_st-no-pretrain_b2/candidates/exp_13	abdomen	0.7274	test	best_4
1504	0.7702854881908936	st-no_pretrain	experiments/manuscript/_seed/single_task/08-27_15-40_st-no-pretrain_b2/candidates/exp_13	abdomen	0.7703	test	best_5
1505	0.7866143170197224	st-no_pretrain	experiments/manuscript/_seed/single_task/08-27_15-40_st-no-pretrain_b2/candidates/exp_13	abdomen	0.7866	test	best
1506	0.6848814281907807	st-no_pretrain	experiments/manuscript/_seed/single_task/08-27_15-40_st-no-pretrain_b2/candidates/exp_18	skeleton	0.6849	test	best_1
1507	0.6510418332001064	st-no_pretrain	experiments/manuscript/_seed/single_task/08-27_15-40_st-no-pretrain_b2/candidates/exp_18	skeleton	0.651	test	best_2
1508	0.6598561151079136	st-no_pretrain	experiments/manuscript/_seed/single_task/08-27_15-40_st-no-pretrain_b2/candidates/exp_18	skeleton	0.6599	test	best_3
1509	0.7054303224087397	st-no_pretrain	experiments/manuscript/_seed/single_task/08-27_15-40_st-no-pretrain_b2/candidates/exp_18	skeleton	0.7054	test	best_4
1510	0.7121982414068745	st-no_pretrain	experiments/manuscript/_seed/single_task/08-27_15-40_st-no-pretrain_b2/candidates/exp_18	skeleton	0.7122	test	best_5
1511	0.7257660538236078	st-no_pretrain	experiments/manuscript/_seed/single_task/08-27_15-40_st-no-pretrain_b2/candidates/exp_18	skeleton	0.7258	test	best
1512	0.8384835034350173	st-no_pretrain	experiments/manuscript/_seed/single_task/08-27_15-40_st-no-pretrain_b2/candidates/exp_3	thoracic_lymph_node	0.8385	test	best_1
1513	0.8645641910039297	st-no_pretrain	experiments/manuscript/_seed/single_task/08-27_15-40_st-no-pretrain_b2/candidates/exp_3	thoracic_lymph_node	0.8646	test	best_2
1514	0.8688850564963765	st-no_pretrain	experiments/manuscript/_seed/single_task/08-27_15-40_st-no-pretrain_b2/candidates/exp_3	thoracic_lymph_node	0.8689	test	best_3
1515	0.8735805226503821	st-no_pretrain	experiments/manuscript/_seed/single_task/08-27_15-40_st-no-pretrain_b2/candidates/exp_3	thoracic_lymph_node	0.8736	test	best_4
1516	0.8735805226503821	st-no_pretrain	experiments/manuscript/_seed/single_task/08-27_15-40_st-no-pretrain_b2/candidates/exp_3	thoracic_lymph_node	0.8736	test	best_5
1517	0.8814659843751473	st-no_pretrain	experiments/manuscript/_seed/single_task/08-27_15-40_st-no-pretrain_b2/candidates/exp_3	thoracic_lymph_node	0.8815	test	best
1518	0.5241473096148193	st-no_pretrain	experiments/manuscript/_seed/single_task/08-27_15-40_st-no-pretrain_b2/candidates/exp_26	chest	0.5241	test	best_1
1519	0.7689772615897286	st-no_pretrain	experiments/manuscript/_seed/single_task/08-27_15-40_st-no-pretrain_b2/candidates/exp_26	chest	0.769	test	best_2
1520	0.8319014628050574	st-no_pretrain	experiments/manuscript/_seed/single_task/08-27_15-40_st-no-pretrain_b2/candidates/exp_26	chest	0.8319	test	best_3
1521	0.8319014628050574	st-no_pretrain	experiments/manuscript/_seed/single_task/08-27_15-40_st-no-pretrain_b2/candidates/exp_26	chest	0.8319	test	best_4
1522	0.8429031289816722	st-no_pretrain	experiments/manuscript/_seed/single_task/08-27_15-40_st-no-pretrain_b2/candidates/exp_26	chest	0.8429	test	best_5
1523	0.881156277565422	st-no_pretrain	experiments/manuscript/_seed/single_task/08-27_15-40_st-no-pretrain_b2/candidates/exp_26	chest	0.8812	test	best
1524	0.6120191137083029	st-no_pretrain	experiments/manuscript/_seed/single_task/08-27_15-40_st-no-pretrain_b2/candidates/exp_14	abdomen	0.612	test	best_1
1525	0.571760104699294	st-no_pretrain	experiments/manuscript/_seed/single_task/08-27_15-40_st-no-pretrain_b2/candidates/exp_14	abdomen	0.5718	test	best_2
1526	0.6742756269783297	st-no_pretrain	experiments/manuscript/_seed/single_task/08-27_15-40_st-no-pretrain_b2/candidates/exp_14	abdomen	0.6743	test	best_3
1527	0.7464770513757	st-no_pretrain	experiments/manuscript/_seed/single_task/08-27_15-40_st-no-pretrain_b2/candidates/exp_14	abdomen	0.7465	test	best_4
1528	0.7546947285122961	st-no_pretrain	experiments/manuscript/_seed/single_task/08-27_15-40_st-no-pretrain_b2/candidates/exp_14	abdomen	0.7547	test	best_5
1529	0.7977766617969322	st-no_pretrain	experiments/manuscript/_seed/single_task/08-27_15-40_st-no-pretrain_b2/candidates/exp_14	abdomen	0.7978	test	best
1530	0.6297860360360361	st-no_pretrain	experiments/manuscript/_seed/single_task/08-27_15-40_st-no-pretrain_b2/candidates/exp_10	abdomen	0.6298	test	best_1
1531	0.6830544649379109	st-no_pretrain	experiments/manuscript/_seed/single_task/08-27_15-40_st-no-pretrain_b2/candidates/exp_10	abdomen	0.6831	test	best_2
1532	0.7050919162405649	st-no_pretrain	experiments/manuscript/_seed/single_task/08-27_15-40_st-no-pretrain_b2/candidates/exp_10	abdomen	0.7051	test	best_3
1533	0.6926132213294376	st-no_pretrain	experiments/manuscript/_seed/single_task/08-27_15-40_st-no-pretrain_b2/candidates/exp_10	abdomen	0.6926	test	best_4
1534	0.6926132213294376	st-no_pretrain	experiments/manuscript/_seed/single_task/08-27_15-40_st-no-pretrain_b2/candidates/exp_10	abdomen	0.6926	test	best_5
1535	0.7379550158266375	st-no_pretrain	experiments/manuscript/_seed/single_task/08-27_15-40_st-no-pretrain_b2/candidates/exp_10	abdomen	0.738	test	best
1536	0.5612252039673652	st-no_pretrain	experiments/manuscript/_seed/single_task/08-27_15-40_st-no-pretrain_b2/candidates/exp_22	head_neck	0.5612	test	best_1
1537	0.614046752519597	st-no_pretrain	experiments/manuscript/_seed/single_task/08-27_15-40_st-no-pretrain_b2/candidates/exp_22	head_neck	0.614	test	best_2
1538	0.653090505519117	st-no_pretrain	experiments/manuscript/_seed/single_task/08-27_15-40_st-no-pretrain_b2/candidates/exp_22	head_neck	0.6531	test	best_3
1539	0.703440782808084	st-no_pretrain	experiments/manuscript/_seed/single_task/08-27_15-40_st-no-pretrain_b2/candidates/exp_22	head_neck	0.7034	test	best_4
1540	0.6955353810057058	st-no_pretrain	experiments/manuscript/_seed/single_task/08-27_15-40_st-no-pretrain_b2/candidates/exp_22	head_neck	0.6955	test	best_5
1541	0.7622913667146589	st-no_pretrain	experiments/manuscript/_seed/single_task/08-27_15-40_st-no-pretrain_b2/candidates/exp_22	head_neck	0.7623	test	best
1542	0.6438245678110543	st-no_pretrain	experiments/manuscript/_seed/single_task/08-27_15-40_st-no-pretrain_b2/candidates/exp_12	abdomen	0.6438	test	best_1
1543	0.70868334550767	st-no_pretrain	experiments/manuscript/_seed/single_task/08-27_15-40_st-no-pretrain_b2/candidates/exp_12	abdomen	0.7087	test	best_2
1544	0.70868334550767	st-no_pretrain	experiments/manuscript/_seed/single_task/08-27_15-40_st-no-pretrain_b2/candidates/exp_12	abdomen	0.7087	test	best_3
1545	0.6934502069637205	st-no_pretrain	experiments/manuscript/_seed/single_task/08-27_15-40_st-no-pretrain_b2/candidates/exp_12	abdomen	0.6935	test	best_4
1546	0.6978253591429266	st-no_pretrain	experiments/manuscript/_seed/single_task/08-27_15-40_st-no-pretrain_b2/candidates/exp_12	abdomen	0.6978	test	best_5
1547	0.7626765278792307	st-no_pretrain	experiments/manuscript/_seed/single_task/08-27_15-40_st-no-pretrain_b2/candidates/exp_12	abdomen	0.7627	test	best
1548	0.5587389351037167	st-no_pretrain	experiments/manuscript/_seed/single_task/08-27_15-40_st-no-pretrain_b2/candidates/exp_23	head_neck	0.5587	test	best_1
1549	0.5559127206313657	st-no_pretrain	experiments/manuscript/_seed/single_task/08-27_15-40_st-no-pretrain_b2/candidates/exp_23	head_neck	0.5559	test	best_2
1550	0.6951837705967046	st-no_pretrain	experiments/manuscript/_seed/single_task/08-27_15-40_st-no-pretrain_b2/candidates/exp_23	head_neck	0.6952	test	best_3
1551	0.7038940436196874	st-no_pretrain	experiments/manuscript/_seed/single_task/08-27_15-40_st-no-pretrain_b2/candidates/exp_23	head_neck	0.7039	test	best_4
1552	0.7038940436196874	st-no_pretrain	experiments/manuscript/_seed/single_task/08-27_15-40_st-no-pretrain_b2/candidates/exp_23	head_neck	0.7039	test	best_5
1553	0.7117194582200181	st-no_pretrain	experiments/manuscript/_seed/single_task/08-27_15-40_st-no-pretrain_b2/candidates/exp_23	head_neck	0.7117	test	best
1554	0.5684957073534901	st-no_pretrain	experiments/manuscript/_seed/single_task/08-27_15-40_st-no-pretrain_b2/candidates/exp_20	head_neck	0.5685	test	best_1
1555	0.6636004905881727	st-no_pretrain	experiments/manuscript/_seed/single_task/08-27_15-40_st-no-pretrain_b2/candidates/exp_20	head_neck	0.6636	test	best_2
1556	0.6686730123180291	st-no_pretrain	experiments/manuscript/_seed/single_task/08-27_15-40_st-no-pretrain_b2/candidates/exp_20	head_neck	0.6687	test	best_3
1557	0.6686730123180291	st-no_pretrain	experiments/manuscript/_seed/single_task/08-27_15-40_st-no-pretrain_b2/candidates/exp_20	head_neck	0.6687	test	best_4
1558	0.7395416733322668	st-no_pretrain	experiments/manuscript/_seed/single_task/08-27_15-40_st-no-pretrain_b2/candidates/exp_20	head_neck	0.7395	test	best_5
1559	0.7665773476243801	st-no_pretrain	experiments/manuscript/_seed/single_task/08-27_15-40_st-no-pretrain_b2/candidates/exp_20	head_neck	0.7666	test	best
