# Supplementary material for: Multi-task weak supervision enables anatomically-resolved abnormality detection in whole-body FDG-PET/CT
Source: Nat Commun. 2021 Mar 25;12:1880. doi: 10.1038/s41467-021-22018-1 (PMC7994797; doi:10.1038/s41467-021-22018-1)
Supplement: Supplementary file 4 — Source Data [file 41467_2021_22018_MOESM4_ESM.zip › source_data/fig_2a/data.csv]

	roc_auc	name	exeriment_dir	task	split	epoch
0	0.9068487212830516	multi-task	experiments/manuscript/_seed/single_task/08-01_12-42_st-pretrain_mt_full_26_a/candidates/exp_19	carinal_lymph_node	test	best
1	0.8030781758957655	multi-task	experiments/manuscript/_seed/single_task/08-01_12-42_st-pretrain_mt_full_26_a/candidates/exp_4	full	test	best
2	0.9015736901620808	multi-task	experiments/manuscript/_seed/single_task/08-01_12-42_st-pretrain_mt_full_26_a/candidates/exp_9	inguinal_lymph_node	test	best
3	0.8998338390406011	multi-task	experiments/manuscript/_seed/single_task/08-01_12-42_st-pretrain_mt_full_26_a/candidates/exp_16	carinal_lymph_node	test	best
4	0.7915642420578951	multi-task	experiments/manuscript/_seed/single_task/08-01_12-42_st-pretrain_mt_full_26_a/candidates/exp_24	cervical_lymph_node	test	best
5	0.9110677647738766	multi-task	experiments/manuscript/_seed/single_task/08-01_12-42_st-pretrain_mt_full_26_a/candidates/exp_17	carinal_lymph_node	test	best
6	0.897639464756879	multi-task	experiments/manuscript/_seed/single_task/08-01_12-42_st-pretrain_mt_full_26_a/candidates/exp_7	inguinal_lymph_node	test	best
7	0.7698208469055374	multi-task	experiments/manuscript/_seed/single_task/08-01_12-42_st-pretrain_mt_full_26_a/candidates/exp_1	full	test	best
8	0.8237927524429967	multi-task	experiments/manuscript/_seed/single_task/08-01_12-42_st-pretrain_mt_full_26_a/candidates/exp_2	full	test	best
9	0.8333469055374594	multi-task	experiments/manuscript/_seed/single_task/08-01_12-42_st-pretrain_mt_full_26_a/candidates/exp_0	full	test	best
10	0.8910667169242368	multi-task	experiments/manuscript/_seed/single_task/08-01_12-42_st-pretrain_mt_full_26_a/candidates/exp_5	inguinal_lymph_node	test	best
11	0.8879099133056917	multi-task	experiments/manuscript/_seed/single_task/08-01_12-42_st-pretrain_mt_full_26_a/candidates/exp_6	inguinal_lymph_node	test	best
12	0.91033087704089	multi-task	experiments/manuscript/_seed/single_task/08-01_12-42_st-pretrain_mt_full_26_a/candidates/exp_15	carinal_lymph_node	test	best
13	0.85264886628523	multi-task	experiments/manuscript/_seed/single_task/08-01_12-42_st-pretrain_mt_full_26_a/candidates/exp_11	left_lungs	test	best
14	0.760386862784606	multi-task	experiments/manuscript/_seed/single_task/08-01_12-42_st-pretrain_mt_full_26_a/candidates/exp_21	cervical_lymph_node	test	best
15	0.8896767810026385	multi-task	experiments/manuscript/_seed/single_task/08-01_12-42_st-pretrain_mt_full_26_a/candidates/exp_8	inguinal_lymph_node	test	best
16	0.859885568976478	multi-task	experiments/manuscript/_seed/single_task/08-01_12-42_st-pretrain_mt_full_26_a/candidates/exp_13	left_lungs	test	best
17	0.8880942060395898	multi-task	experiments/manuscript/_seed/single_task/08-01_12-42_st-pretrain_mt_full_26_a/candidates/exp_18	carinal_lymph_node	test	best
18	0.7838599348534202	multi-task	experiments/manuscript/_seed/single_task/08-01_12-42_st-pretrain_mt_full_26_a/candidates/exp_3	full	test	best
19	0.8423288832379741	multi-task	experiments/manuscript/_seed/single_task/08-01_12-42_st-pretrain_mt_full_26_a/candidates/exp_14	left_lungs	test	best
20	0.87104612559158	multi-task	experiments/manuscript/_seed/single_task/08-01_12-42_st-pretrain_mt_full_26_a/candidates/exp_10	left_lungs	test	best
21	0.7728994559742092	multi-task	experiments/manuscript/_seed/single_task/08-01_12-42_st-pretrain_mt_full_26_a/candidates/exp_22	cervical_lymph_node	test	best
22	0.8457759412304867	multi-task	experiments/manuscript/_seed/single_task/08-01_12-42_st-pretrain_mt_full_26_a/candidates/exp_12	left_lungs	test	best
23	0.7741587749345153	multi-task	experiments/manuscript/_seed/single_task/08-01_12-42_st-pretrain_mt_full_26_a/candidates/exp_23	cervical_lymph_node	test	best
24	0.7628853516018537	multi-task	experiments/manuscript/_seed/single_task/08-01_12-42_st-pretrain_mt_full_26_a/candidates/exp_20	cervical_lymph_node	test	best
25	0.6646203037569944	multi-task	experiments/manuscript/_seed/single_task/08-01_12-42_st-pretrain_mt_full_26_b/candidates/exp_19	skeleton	test	best
26	0.8578236793100069	multi-task	experiments/manuscript/_seed/single_task/08-01_12-42_st-pretrain_mt_full_26_b/candidates/exp_27	chest	test	best
27	0.8799016143168132	multi-task	experiments/manuscript/_seed/single_task/08-01_12-42_st-pretrain_mt_full_26_b/candidates/exp_4	thoracic_lymph_node	test	best
28	0.7978279947345326	multi-task	experiments/manuscript/_seed/single_task/08-01_12-42_st-pretrain_mt_full_26_b/candidates/exp_9	neck	test	best
29	0.6816839861444177	multi-task	experiments/manuscript/_seed/single_task/08-01_12-42_st-pretrain_mt_full_26_b/candidates/exp_16	skeleton	test	best
30	0.8359306086445163	multi-task	experiments/manuscript/_seed/single_task/08-01_12-42_st-pretrain_mt_full_26_b/candidates/exp_29	chest	test	best
31	0.7935130379139337	multi-task	experiments/manuscript/_seed/single_task/08-01_12-42_st-pretrain_mt_full_26_b/candidates/exp_24	head_neck	test	best
32	0.6640447641886491	multi-task	experiments/manuscript/_seed/single_task/08-01_12-42_st-pretrain_mt_full_26_b/candidates/exp_17	skeleton	test	best
33	0.7716730395536888	multi-task	experiments/manuscript/_seed/single_task/08-01_12-42_st-pretrain_mt_full_26_b/candidates/exp_7	neck	test	best
34	0.8631859432868734	multi-task	experiments/manuscript/_seed/single_task/08-01_12-42_st-pretrain_mt_full_26_b/candidates/exp_1	thoracic_lymph_node	test	best
35	0.8722022749333258	multi-task	experiments/manuscript/_seed/single_task/08-01_12-42_st-pretrain_mt_full_26_b/candidates/exp_2	thoracic_lymph_node	test	best
36	0.857920330214017	multi-task	experiments/manuscript/_seed/single_task/08-01_12-42_st-pretrain_mt_full_26_b/candidates/exp_0	thoracic_lymph_node	test	best
37	0.764542719237761	multi-task	experiments/manuscript/_seed/single_task/08-01_12-42_st-pretrain_mt_full_26_b/candidates/exp_5	neck	test	best
38	0.7742039114900019	multi-task	experiments/manuscript/_seed/single_task/08-01_12-42_st-pretrain_mt_full_26_b/candidates/exp_6	neck	test	best
39	0.7000479616306955	multi-task	experiments/manuscript/_seed/single_task/08-01_12-42_st-pretrain_mt_full_26_b/candidates/exp_15	skeleton	test	best
40	0.7979288410031653	multi-task	experiments/manuscript/_seed/single_task/08-01_12-42_st-pretrain_mt_full_26_b/candidates/exp_11	abdomen	test	best
41	0.7748626886364849	multi-task	experiments/manuscript/_seed/single_task/08-01_12-42_st-pretrain_mt_full_26_b/candidates/exp_21	head_neck	test	best
42	0.8562003822405175	multi-task	experiments/manuscript/_seed/single_task/08-01_12-42_st-pretrain_mt_full_26_b/candidates/exp_28	chest	test	best
43	0.7660314674355921	multi-task	experiments/manuscript/_seed/single_task/08-01_12-42_st-pretrain_mt_full_26_b/candidates/exp_8	neck	test	best
44	0.8472814368323043	multi-task	experiments/manuscript/_seed/single_task/08-01_12-42_st-pretrain_mt_full_26_b/candidates/exp_25	chest	test	best
45	0.8046456507182858	multi-task	experiments/manuscript/_seed/single_task/08-01_12-42_st-pretrain_mt_full_26_b/candidates/exp_13	abdomen	test	best
46	0.710109245936584	multi-task	experiments/manuscript/_seed/single_task/08-01_12-42_st-pretrain_mt_full_26_b/candidates/exp_18	skeleton	test	best
47	0.873959835269948	multi-task	experiments/manuscript/_seed/single_task/08-01_12-42_st-pretrain_mt_full_26_b/candidates/exp_3	thoracic_lymph_node	test	best
48	0.8431650004900522	multi-task	experiments/manuscript/_seed/single_task/08-01_12-42_st-pretrain_mt_full_26_b/candidates/exp_26	chest	test	best
49	0.7801961589968347	multi-task	experiments/manuscript/_seed/single_task/08-01_12-42_st-pretrain_mt_full_26_b/candidates/exp_14	abdomen	test	best
50	0.7964907475042611	multi-task	experiments/manuscript/_seed/single_task/08-01_12-42_st-pretrain_mt_full_26_b/candidates/exp_10	abdomen	test	best
51	0.7724297445742015	multi-task	experiments/manuscript/_seed/single_task/08-01_12-42_st-pretrain_mt_full_26_b/candidates/exp_22	head_neck	test	best
52	0.7915525322619917	multi-task	experiments/manuscript/_seed/single_task/08-01_12-42_st-pretrain_mt_full_26_b/candidates/exp_12	abdomen	test	best
53	0.7984255852396951	multi-task	experiments/manuscript/_seed/single_task/08-01_12-42_st-pretrain_mt_full_26_b/candidates/exp_23	head_neck	test	best
54	0.7779821895163441	multi-task	experiments/manuscript/_seed/single_task/08-01_12-42_st-pretrain_mt_full_26_b/candidates/exp_20	head_neck	test	best
55	0.8769064872325742	multi-task	experiments/manuscript/_seed/single_task/08-01_12-42_st-pretrain_mt_full_26_c/candidates/exp_19	lungs	test	best
56	0.9074611528474026	multi-task	experiments/manuscript/_seed/single_task/08-01_12-42_st-pretrain_mt_full_26_c/candidates/exp_4	hilar_lymph_node	test	best
57	0.7932784938195574	multi-task	experiments/manuscript/_seed/single_task/08-01_12-42_st-pretrain_mt_full_26_c/candidates/exp_9	pelvis	test	best
58	0.8614475500345066	multi-task	experiments/manuscript/_seed/single_task/08-01_12-42_st-pretrain_mt_full_26_c/candidates/exp_16	lungs	test	best
59	0.6963642119618157	multi-task	experiments/manuscript/_seed/single_task/08-01_12-42_st-pretrain_mt_full_26_c/candidates/exp_24	head	test	best
60	0.8489173567977915	multi-task	experiments/manuscript/_seed/single_task/08-01_12-42_st-pretrain_mt_full_26_c/candidates/exp_17	lungs	test	best
61	0.7897593806360796	multi-task	experiments/manuscript/_seed/single_task/08-01_12-42_st-pretrain_mt_full_26_c/candidates/exp_7	pelvis	test	best
62	0.9006984849957647	multi-task	experiments/manuscript/_seed/single_task/08-01_12-42_st-pretrain_mt_full_26_c/candidates/exp_1	hilar_lymph_node	test	best
63	0.9123075000347158	multi-task	experiments/manuscript/_seed/single_task/08-01_12-42_st-pretrain_mt_full_26_c/candidates/exp_2	hilar_lymph_node	test	best
64	0.9066661574993404	multi-task	experiments/manuscript/_seed/single_task/08-01_12-42_st-pretrain_mt_full_26_c/candidates/exp_0	hilar_lymph_node	test	best
65	0.7831258522852242	multi-task	experiments/manuscript/_seed/single_task/08-01_12-42_st-pretrain_mt_full_26_c/candidates/exp_5	pelvis	test	best
66	0.7829410988430916	multi-task	experiments/manuscript/_seed/single_task/08-01_12-42_st-pretrain_mt_full_26_c/candidates/exp_6	pelvis	test	best
67	0.8577639751552795	multi-task	experiments/manuscript/_seed/single_task/08-01_12-42_st-pretrain_mt_full_26_c/candidates/exp_15	lungs	test	best
68	0.657553661291979	multi-task	experiments/manuscript/_seed/single_task/08-01_12-42_st-pretrain_mt_full_26_c/candidates/exp_11	spine	test	best
69	0.7231881940385738	multi-task	experiments/manuscript/_seed/single_task/08-01_12-42_st-pretrain_mt_full_26_c/candidates/exp_21	head	test	best
70	0.792196366515638	multi-task	experiments/manuscript/_seed/single_task/08-01_12-42_st-pretrain_mt_full_26_c/candidates/exp_8	pelvis	test	best
71	0.6523569888055869	multi-task	experiments/manuscript/_seed/single_task/08-01_12-42_st-pretrain_mt_full_26_c/candidates/exp_13	spine	test	best
72	0.8563319530710836	multi-task	experiments/manuscript/_seed/single_task/08-01_12-42_st-pretrain_mt_full_26_c/candidates/exp_18	lungs	test	best
73	0.9103911793703914	multi-task	experiments/manuscript/_seed/single_task/08-01_12-42_st-pretrain_mt_full_26_c/candidates/exp_3	hilar_lymph_node	test	best
74	0.6464208688507753	multi-task	experiments/manuscript/_seed/single_task/08-01_12-42_st-pretrain_mt_full_26_c/candidates/exp_14	spine	test	best
75	0.7283968368080518	multi-task	experiments/manuscript/_seed/single_task/08-01_12-42_st-pretrain_mt_full_26_c/candidates/exp_10	spine	test	best
76	0.7031737044613287	multi-task	experiments/manuscript/_seed/single_task/08-01_12-42_st-pretrain_mt_full_26_c/candidates/exp_22	head	test	best
77	0.6412652767792955	multi-task	experiments/manuscript/_seed/single_task/08-01_12-42_st-pretrain_mt_full_26_c/candidates/exp_12	spine	test	best
78	0.7205338008961621	multi-task	experiments/manuscript/_seed/single_task/08-01_12-42_st-pretrain_mt_full_26_c/candidates/exp_23	head	test	best
79	0.7020626339372686	multi-task	experiments/manuscript/_seed/single_task/08-01_12-42_st-pretrain_mt_full_26_c/candidates/exp_20	head	test	best
80	0.9180721719677074	multi-task	experiments/manuscript/_seed/single_task/08-01_12-42_st-pretrain_mt_full_26_d/candidates/exp_19	liver	test	best
81	0.8522847609342843	multi-task	experiments/manuscript/_seed/single_task/08-01_12-42_st-pretrain_mt_full_26_d/candidates/exp_4	supraclavicular_lymph_node	test	best
82	0.806001554413967	multi-task	experiments/manuscript/_seed/single_task/08-01_12-42_st-pretrain_mt_full_26_d/candidates/exp_9	retroperitoneal_lymph_node	test	best
83	0.8954576403073631	multi-task	experiments/manuscript/_seed/single_task/08-01_12-42_st-pretrain_mt_full_26_d/candidates/exp_16	liver	test	best
84	0.8348841452289728	multi-task	experiments/manuscript/_seed/single_task/08-01_12-42_st-pretrain_mt_full_26_d/candidates/exp_24	abdominal_lymph_node	test	best
85	0.9159420289855073	multi-task	experiments/manuscript/_seed/single_task/08-01_12-42_st-pretrain_mt_full_26_d/candidates/exp_17	liver	test	best
86	0.7806996758478191	multi-task	experiments/manuscript/_seed/single_task/08-01_12-42_st-pretrain_mt_full_26_d/candidates/exp_7	retroperitoneal_lymph_node	test	best
87	0.8785390317488861	multi-task	experiments/manuscript/_seed/single_task/08-01_12-42_st-pretrain_mt_full_26_d/candidates/exp_1	supraclavicular_lymph_node	test	best
88	0.8715059241942895	multi-task	experiments/manuscript/_seed/single_task/08-01_12-42_st-pretrain_mt_full_26_d/candidates/exp_2	supraclavicular_lymph_node	test	best
89	0.8725848668305062	multi-task	experiments/manuscript/_seed/single_task/08-01_12-42_st-pretrain_mt_full_26_d/candidates/exp_0	supraclavicular_lymph_node	test	best
90	0.8442932155517222	multi-task	experiments/manuscript/_seed/single_task/08-01_12-42_st-pretrain_mt_full_26_d/candidates/exp_5	retroperitoneal_lymph_node	test	best
91	0.8000492862965138	multi-task	experiments/manuscript/_seed/single_task/08-01_12-42_st-pretrain_mt_full_26_d/candidates/exp_6	retroperitoneal_lymph_node	test	best
92	0.9081315047174401	multi-task	experiments/manuscript/_seed/single_task/08-01_12-42_st-pretrain_mt_full_26_d/candidates/exp_15	liver	test	best
93	0.7724938177667872	multi-task	experiments/manuscript/_seed/single_task/08-01_12-42_st-pretrain_mt_full_26_d/candidates/exp_11	mouth	test	best
94	0.8097518700966978	multi-task	experiments/manuscript/_seed/single_task/08-01_12-42_st-pretrain_mt_full_26_d/candidates/exp_21	abdominal_lymph_node	test	best
95	0.8466058802342995	multi-task	experiments/manuscript/_seed/single_task/08-01_12-42_st-pretrain_mt_full_26_d/candidates/exp_8	retroperitoneal_lymph_node	test	best
96	0.7320239680426099	multi-task	experiments/manuscript/_seed/single_task/08-01_12-42_st-pretrain_mt_full_26_d/candidates/exp_13	mouth	test	best
97	0.8875984826378757	multi-task	experiments/manuscript/_seed/single_task/08-01_12-42_st-pretrain_mt_full_26_d/candidates/exp_18	liver	test	best
98	0.8591380447161782	multi-task	experiments/manuscript/_seed/single_task/08-01_12-42_st-pretrain_mt_full_26_d/candidates/exp_3	supraclavicular_lymph_node	test	best
99	0.7621900957453555	multi-task	experiments/manuscript/_seed/single_task/08-01_12-42_st-pretrain_mt_full_26_d/candidates/exp_14	mouth	test	best
100	0.7463487836324054	multi-task	experiments/manuscript/_seed/single_task/08-01_12-42_st-pretrain_mt_full_26_d/candidates/exp_10	mouth	test	best
101	0.7828407224958949	multi-task	experiments/manuscript/_seed/single_task/08-01_12-42_st-pretrain_mt_full_26_d/candidates/exp_22	abdominal_lymph_node	test	best
102	0.7424439371842834	multi-task	experiments/manuscript/_seed/single_task/08-01_12-42_st-pretrain_mt_full_26_d/candidates/exp_12	mouth	test	best
103	0.8131328680897647	multi-task	experiments/manuscript/_seed/single_task/08-01_12-42_st-pretrain_mt_full_26_d/candidates/exp_23	abdominal_lymph_node	test	best
104	0.8356595511767925	multi-task	experiments/manuscript/_seed/single_task/08-01_12-42_st-pretrain_mt_full_26_d/candidates/exp_20	abdominal_lymph_node	test	best
105	0.9170810626702998	multi-task	experiments/manuscript/_seed/single_task/08-01_12-42_st-pretrain_mt_full_26_e/candidates/exp_19	axillary_lymph_node	test	best
106	0.861501130795326	multi-task	experiments/manuscript/_seed/single_task/08-01_12-42_st-pretrain_mt_full_26_e/candidates/exp_4	paratracheal_lymph_node	test	best
107	0.8098689016185461	multi-task	experiments/manuscript/_seed/single_task/08-01_12-42_st-pretrain_mt_full_26_e/candidates/exp_9	right_lungs	test	best
108	0.9165190735694824	multi-task	experiments/manuscript/_seed/single_task/08-01_12-42_st-pretrain_mt_full_26_e/candidates/exp_16	axillary_lymph_node	test	best
109	0.7744250880745651	multi-task	experiments/manuscript/_seed/single_task/08-01_12-42_st-pretrain_mt_full_26_e/candidates/exp_24	iliac_lymph_node	test	best
110	0.9183327656675749	multi-task	experiments/manuscript/_seed/single_task/08-01_12-42_st-pretrain_mt_full_26_e/candidates/exp_17	axillary_lymph_node	test	best
111	0.8227288454884472	multi-task	experiments/manuscript/_seed/single_task/08-01_12-42_st-pretrain_mt_full_26_e/candidates/exp_7	right_lungs	test	best
112	0.8599227289860534	multi-task	experiments/manuscript/_seed/single_task/08-01_12-42_st-pretrain_mt_full_26_e/candidates/exp_1	paratracheal_lymph_node	test	best
113	0.8711835657745948	multi-task	experiments/manuscript/_seed/single_task/08-01_12-42_st-pretrain_mt_full_26_e/candidates/exp_2	paratracheal_lymph_node	test	best
114	0.8680738786279683	multi-task	experiments/manuscript/_seed/single_task/08-01_12-42_st-pretrain_mt_full_26_e/candidates/exp_0	paratracheal_lymph_node	test	best
115	0.8360949854548716	multi-task	experiments/manuscript/_seed/single_task/08-01_12-42_st-pretrain_mt_full_26_e/candidates/exp_5	right_lungs	test	best
116	0.829568900337037	multi-task	experiments/manuscript/_seed/single_task/08-01_12-42_st-pretrain_mt_full_26_e/candidates/exp_6	right_lungs	test	best
117	0.9063947547683924	multi-task	experiments/manuscript/_seed/single_task/08-01_12-42_st-pretrain_mt_full_26_e/candidates/exp_15	axillary_lymph_node	test	best
118	0.6800314288921316	multi-task	experiments/manuscript/_seed/single_task/08-01_12-42_st-pretrain_mt_full_26_e/candidates/exp_11	pelvic_skeleton	test	best
119	0.7675386279785847	multi-task	experiments/manuscript/_seed/single_task/08-01_12-42_st-pretrain_mt_full_26_e/candidates/exp_21	iliac_lymph_node	test	best
120	0.817362526110748	multi-task	experiments/manuscript/_seed/single_task/08-01_12-42_st-pretrain_mt_full_26_e/candidates/exp_8	right_lungs	test	best
121	0.6915254237288135	multi-task	experiments/manuscript/_seed/single_task/08-01_12-42_st-pretrain_mt_full_26_e/candidates/exp_13	pelvic_skeleton	test	best
122	0.9134792234332425	multi-task	experiments/manuscript/_seed/single_task/08-01_12-42_st-pretrain_mt_full_26_e/candidates/exp_18	axillary_lymph_node	test	best
123	0.837730870712401	multi-task	experiments/manuscript/_seed/single_task/08-01_12-42_st-pretrain_mt_full_26_e/candidates/exp_3	paratracheal_lymph_node	test	best
124	0.6817375687507015	multi-task	experiments/manuscript/_seed/single_task/08-01_12-42_st-pretrain_mt_full_26_e/candidates/exp_14	pelvic_skeleton	test	best
125	0.6696823436973847	multi-task	experiments/manuscript/_seed/single_task/08-01_12-42_st-pretrain_mt_full_26_e/candidates/exp_10	pelvic_skeleton	test	best
126	0.7807706177702571	multi-task	experiments/manuscript/_seed/single_task/08-01_12-42_st-pretrain_mt_full_26_e/candidates/exp_22	iliac_lymph_node	test	best
127	0.7381973285441689	multi-task	experiments/manuscript/_seed/single_task/08-01_12-42_st-pretrain_mt_full_26_e/candidates/exp_12	pelvic_skeleton	test	best
128	0.7741684928846848	multi-task	experiments/manuscript/_seed/single_task/08-01_12-42_st-pretrain_mt_full_26_e/candidates/exp_23	iliac_lymph_node	test	best
129	0.7685580737329746	multi-task	experiments/manuscript/_seed/single_task/08-01_12-42_st-pretrain_mt_full_26_e/candidates/exp_20	iliac_lymph_node	test	best
