# Supplementary material for: Multi-task weak supervision enables anatomically-resolved abnormality detection in whole-body FDG-PET/CT
Source: Nat Commun. 2021 Mar 25;12:1880. doi: 10.1038/s41467-021-22018-1 (PMC7994797; doi:10.1038/s41467-021-22018-1)
Supplement: Supplementary file 4 — Source Data [file 41467_2021_22018_MOESM4_ESM.zip › source_data/fig_4b/data.csv]

	roc_auc	name	exeriment_dir	task	split	epoch
0	0.8041422389726409	mt	experiments/manuscript/_seed/rare/08-16_13-45_st-rare_8-pretrain_mt-full_26/candidates/exp_31	celiac_lymph_node	test	best
1	0.7181592039800995	mt	experiments/manuscript/_seed/rare/08-16_13-45_st-rare_8-pretrain_mt-full_26/candidates/exp_4	pancreas	test	best
2	0.8009447191674663	mt	experiments/manuscript/_seed/rare/08-16_13-45_st-rare_8-pretrain_mt-full_26/candidates/exp_9	adrenal	test	best
3	0.8303496649916248	mt	experiments/manuscript/_seed/rare/08-16_13-45_st-rare_8-pretrain_mt-full_26/candidates/exp_34	celiac_lymph_node	test	best
4	0.9416666666666667	mt	experiments/manuscript/_seed/rare/08-16_13-45_st-rare_8-pretrain_mt-full_26/candidates/exp_24	kidney	test	best
5	0.7571038453022363	mt	experiments/manuscript/_seed/rare/08-16_13-45_st-rare_8-pretrain_mt-full_26/candidates/exp_7	adrenal	test	best
6	0.830223880597015	mt	experiments/manuscript/_seed/rare/08-16_13-45_st-rare_8-pretrain_mt-full_26/candidates/exp_1	pancreas	test	best
7	0.8504975124378109	mt	experiments/manuscript/_seed/rare/08-16_13-45_st-rare_8-pretrain_mt-full_26/candidates/exp_2	pancreas	test	best
8	0.8026119402985075	mt	experiments/manuscript/_seed/rare/08-16_13-45_st-rare_8-pretrain_mt-full_26/candidates/exp_0	pancreas	test	best
9	0.7514576721529265	mt	experiments/manuscript/_seed/rare/08-16_13-45_st-rare_8-pretrain_mt-full_26/candidates/exp_5	adrenal	test	best
10	0.7925492656284596	mt	experiments/manuscript/_seed/rare/08-16_13-45_st-rare_8-pretrain_mt-full_26/candidates/exp_6	adrenal	test	best
11	0.8287269681742043	mt	experiments/manuscript/_seed/rare/08-16_13-45_st-rare_8-pretrain_mt-full_26/candidates/exp_32	celiac_lymph_node	test	best
12	0.8191358024691358	mt	experiments/manuscript/_seed/rare/08-16_13-45_st-rare_8-pretrain_mt-full_26/candidates/exp_21	kidney	test	best
13	0.7923832017123036	mt	experiments/manuscript/_seed/rare/08-16_13-45_st-rare_8-pretrain_mt-full_26/candidates/exp_8	adrenal	test	best
14	0.7105721393034827	mt	experiments/manuscript/_seed/rare/08-16_13-45_st-rare_8-pretrain_mt-full_26/candidates/exp_3	pancreas	test	best
15	0.6437046342825237	mt	experiments/manuscript/_seed/rare/08-16_13-45_st-rare_8-pretrain_mt-full_26/candidates/exp_30	celiac_lymph_node	test	best
16	0.9311728395061728	mt	experiments/manuscript/_seed/rare/08-16_13-45_st-rare_8-pretrain_mt-full_26/candidates/exp_22	kidney	test	best
17	0.9135802469135803	mt	experiments/manuscript/_seed/rare/08-16_13-45_st-rare_8-pretrain_mt-full_26/candidates/exp_23	kidney	test	best
18	0.8891975308641975	mt	experiments/manuscript/_seed/rare/08-16_13-45_st-rare_8-pretrain_mt-full_26/candidates/exp_20	kidney	test	best
19	0.7950167504187604	mt	experiments/manuscript/_seed/rare/08-16_13-45_st-rare_8-pretrain_mt-full_26/candidates/exp_33	celiac_lymph_node	test	best
20	0.5082705192629815	st_kinetics	experiments/manuscript/_seed/rare/08-16_13-39_st-rare_8-no_pretrain/candidates/exp_31	celiac_lymph_node	test	best
21	0.6097014925373134	st_kinetics	experiments/manuscript/_seed/rare/08-16_13-39_st-rare_8-no_pretrain/candidates/exp_4	pancreas	test	best
22	0.6807882500553546	st_kinetics	experiments/manuscript/_seed/rare/08-16_13-39_st-rare_8-no_pretrain/candidates/exp_9	adrenal	test	best
23	0.37791387493020656	st_kinetics	experiments/manuscript/_seed/rare/08-16_13-39_st-rare_8-no_pretrain/candidates/exp_34	celiac_lymph_node	test	best
24	0.6527777777777778	st_kinetics	experiments/manuscript/_seed/rare/08-16_13-39_st-rare_8-no_pretrain/candidates/exp_24	kidney	test	best
25	0.6207100154992988	st_kinetics	experiments/manuscript/_seed/rare/08-16_13-39_st-rare_8-no_pretrain/candidates/exp_7	adrenal	test	best
26	0.6172885572139304	st_kinetics	experiments/manuscript/_seed/rare/08-16_13-39_st-rare_8-no_pretrain/candidates/exp_1	pancreas	test	best
27	0.46194029850746265	st_kinetics	experiments/manuscript/_seed/rare/08-16_13-39_st-rare_8-no_pretrain/candidates/exp_2	pancreas	test	best
28	0.5206467661691543	st_kinetics	experiments/manuscript/_seed/rare/08-16_13-39_st-rare_8-no_pretrain/candidates/exp_0	pancreas	test	best
29	0.43811351391246584	st_kinetics	experiments/manuscript/_seed/rare/08-16_13-39_st-rare_8-no_pretrain/candidates/exp_5	adrenal	test	best
30	0.6525942874012842	st_kinetics	experiments/manuscript/_seed/rare/08-16_13-39_st-rare_8-no_pretrain/candidates/exp_6	adrenal	test	best
31	0.46780778894472363	st_kinetics	experiments/manuscript/_seed/rare/08-16_13-39_st-rare_8-no_pretrain/candidates/exp_32	celiac_lymph_node	test	best
32	0.6354938271604939	st_kinetics	experiments/manuscript/_seed/rare/08-16_13-39_st-rare_8-no_pretrain/candidates/exp_21	kidney	test	best
33	0.5056461731493099	st_kinetics	experiments/manuscript/_seed/rare/08-16_13-39_st-rare_8-no_pretrain/candidates/exp_8	adrenal	test	best
34	0.5873134328358209	st_kinetics	experiments/manuscript/_seed/rare/08-16_13-39_st-rare_8-no_pretrain/candidates/exp_3	pancreas	test	best
35	0.6111111111111112	st_kinetics	experiments/manuscript/_seed/rare/08-16_13-39_st-rare_8-no_pretrain/candidates/exp_30	celiac_lymph_node	test	best
36	0.5385802469135803	st_kinetics	experiments/manuscript/_seed/rare/08-16_13-39_st-rare_8-no_pretrain/candidates/exp_22	kidney	test	best
37	0.6277777777777778	st_kinetics	experiments/manuscript/_seed/rare/08-16_13-39_st-rare_8-no_pretrain/candidates/exp_23	kidney	test	best
38	0.7222222222222222	st_kinetics	experiments/manuscript/_seed/rare/08-16_13-39_st-rare_8-no_pretrain/candidates/exp_20	kidney	test	best
39	0.5439000558347292	st_kinetics	experiments/manuscript/_seed/rare/08-16_13-39_st-rare_8-no_pretrain/candidates/exp_33	celiac_lymph_node	test	best
40	0.6141122278056952	st_summary	experiments/manuscript/_seed/rare/10-14_11-31_st-rare_4-binary_pretrain/candidates/exp_19	celiac_lymph_node	test	best
41	0.7115671641791046	st_summary	experiments/manuscript/_seed/rare/10-14_11-31_st-rare_4-binary_pretrain/candidates/exp_4	pancreas	test	best
42	0.5413683666691269	st_summary	experiments/manuscript/_seed/rare/10-14_11-31_st-rare_4-binary_pretrain/candidates/exp_9	adrenal	test	best
43	0.45250558347292014	st_summary	experiments/manuscript/_seed/rare/10-14_11-31_st-rare_4-binary_pretrain/candidates/exp_16	celiac_lymph_node	test	best
44	0.27296203238414296	st_summary	experiments/manuscript/_seed/rare/10-14_11-31_st-rare_4-binary_pretrain/candidates/exp_17	celiac_lymph_node	test	best
45	0.5533987748173297	st_summary	experiments/manuscript/_seed/rare/10-14_11-31_st-rare_4-binary_pretrain/candidates/exp_7	adrenal	test	best
46	0.5478855721393034	st_summary	experiments/manuscript/_seed/rare/10-14_11-31_st-rare_4-binary_pretrain/candidates/exp_1	pancreas	test	best
47	0.6728855721393034	st_summary	experiments/manuscript/_seed/rare/10-14_11-31_st-rare_4-binary_pretrain/candidates/exp_2	pancreas	test	best
48	0.7524875621890547	st_summary	experiments/manuscript/_seed/rare/10-14_11-31_st-rare_4-binary_pretrain/candidates/exp_0	pancreas	test	best
49	0.7245553177356263	st_summary	experiments/manuscript/_seed/rare/10-14_11-31_st-rare_4-binary_pretrain/candidates/exp_5	adrenal	test	best
50	0.589194774522105	st_summary	experiments/manuscript/_seed/rare/10-14_11-31_st-rare_4-binary_pretrain/candidates/exp_6	adrenal	test	best
51	0.6208647403685092	st_summary	experiments/manuscript/_seed/rare/10-14_11-31_st-rare_4-binary_pretrain/candidates/exp_15	celiac_lymph_node	test	best
52	0.549074074074074	st_summary	experiments/manuscript/_seed/rare/10-14_11-31_st-rare_4-binary_pretrain/candidates/exp_11	kidney	test	best
53	0.5036534061554359	st_summary	experiments/manuscript/_seed/rare/10-14_11-31_st-rare_4-binary_pretrain/candidates/exp_8	adrenal	test	best
54	0.4271604938271605	st_summary	experiments/manuscript/_seed/rare/10-14_11-31_st-rare_4-binary_pretrain/candidates/exp_13	kidney	test	best
55	0.5664433277498604	st_summary	experiments/manuscript/_seed/rare/10-14_11-31_st-rare_4-binary_pretrain/candidates/exp_18	celiac_lymph_node	test	best
56	0.6347014925373133	st_summary	experiments/manuscript/_seed/rare/10-14_11-31_st-rare_4-binary_pretrain/candidates/exp_3	pancreas	test	best
57	0.7407407407407407	st_summary	experiments/manuscript/_seed/rare/10-14_11-31_st-rare_4-binary_pretrain/candidates/exp_14	kidney	test	best
58	0.5192901234567902	st_summary	experiments/manuscript/_seed/rare/10-14_11-31_st-rare_4-binary_pretrain/candidates/exp_10	kidney	test	best
59	0.7290123456790123	st_summary	experiments/manuscript/_seed/rare/10-14_11-31_st-rare_4-binary_pretrain/candidates/exp_12	kidney	test	best
60	0.6189386670602997	st_weak	experiments/manuscript/_seed/rare/st-rare_adrenal-binary_pretrain_textmined/candidates/exp_4	adrenal	test	best
61	0.5386375378256698	st_weak	experiments/manuscript/_seed/rare/st-rare_adrenal-binary_pretrain_textmined/candidates/exp_1	adrenal	test	best
62	0.6345117720865008	st_weak	experiments/manuscript/_seed/rare/st-rare_adrenal-binary_pretrain_textmined/candidates/exp_2	adrenal	test	best
63	0.6042512362535981	st_weak	experiments/manuscript/_seed/rare/st-rare_adrenal-binary_pretrain_textmined/candidates/exp_0	adrenal	test	best
64	0.6259502546313381	st_weak	experiments/manuscript/_seed/rare/st-rare_adrenal-binary_pretrain_textmined/candidates/exp_3	adrenal	test	best
65	0.6990857063093243	st_weak	experiments/manuscript/_seed/rare/st-rare_celiac-binary_pretrain_textmined/candidates/exp_4	celiac_lymph_node	test	best
66	0.6220512283640425	st_weak	experiments/manuscript/_seed/rare/st-rare_celiac-binary_pretrain_textmined/candidates/exp_1	celiac_lymph_node	test	best
67	0.6883724176437744	st_weak	experiments/manuscript/_seed/rare/st-rare_celiac-binary_pretrain_textmined/candidates/exp_2	celiac_lymph_node	test	best
68	0.6521496370742602	st_weak	experiments/manuscript/_seed/rare/st-rare_celiac-binary_pretrain_textmined/candidates/exp_0	celiac_lymph_node	test	best
69	0.7063791178112786	st_weak	experiments/manuscript/_seed/rare/st-rare_celiac-binary_pretrain_textmined/candidates/exp_3	celiac_lymph_node	test	best
70	0.6583333333333333	st_weak	experiments/manuscript/_seed/rare/st-rare_pancreas-binary_pretrain_textmined/candidates/exp_4	pancreas	test	best
71	0.6956467661691541	st_weak	experiments/manuscript/_seed/rare/st-rare_pancreas-binary_pretrain_textmined/candidates/exp_1	pancreas	test	best
72	0.5957711442786069	st_weak	experiments/manuscript/_seed/rare/st-rare_pancreas-binary_pretrain_textmined/candidates/exp_2	pancreas	test	best
73	0.5554726368159204	st_weak	experiments/manuscript/_seed/rare/st-rare_pancreas-binary_pretrain_textmined/candidates/exp_0	pancreas	test	best
74	0.5953980099502487	st_weak	experiments/manuscript/_seed/rare/st-rare_pancreas-binary_pretrain_textmined/candidates/exp_3	pancreas	test	best
75	0.9358024691358025	st_weak	experiments/manuscript/_seed/rare/st-rare_kidney-binary_pretrain_textmined/candidates/exp_4	kidney	test	best
76	0.6592592592592592	st_weak	experiments/manuscript/_seed/rare/st-rare_kidney-binary_pretrain_textmined/candidates/exp_1	kidney	test	best
77	0.6354938271604939	st_weak	experiments/manuscript/_seed/rare/st-rare_kidney-binary_pretrain_textmined/candidates/exp_2	kidney	test	best
78	0.6895061728395062	st_weak	experiments/manuscript/_seed/rare/st-rare_kidney-binary_pretrain_textmined/candidates/exp_0	kidney	test	best
79	0.6651234567901234	st_weak	experiments/manuscript/_seed/rare/st-rare_kidney-binary_pretrain_textmined/candidates/exp_3	kidney	test	best
