# Supplementary material for: Multi-task weak supervision enables anatomically-resolved abnormality detection in whole-body FDG-PET/CT
Source: Nat Commun. 2021 Mar 25;12:1880. doi: 10.1038/s41467-021-22018-1 (PMC7994797; doi:10.1038/s41467-021-22018-1)
Supplement: Supplementary file 4 — Source Data [file 41467_2021_22018_MOESM4_ESM.zip › source_data/fig_4b/pvalue.csv]

pvalue	task	name_1	name_2	mean_1	lower_1	upper_1	mean_2	lower_2	upper_2	metric
0.0004	adrenal	mt	st_kinetics	0.7788877407926785	0.761901247324526	0.796970256107462	0.5795704480035427	0.5016458779245703	0.6646246955494871	roc_auc
0.0	adrenal	mt	st_summary	0.7788877407926785	0.761901247324526	0.796970256107462	0.5824341279799248	0.5087755553915418	0.6365635840283417	roc_auc
0.0	adrenal	mt	st_weak	0.7788877407926785	0.761901247324526	0.796970256107462	0.6044578935714813	0.580943243043767	0.6379806627795409	roc_auc
0.9957	adrenal	st_kinetics	mt	0.5795704480035427	0.5023839397741532	0.6646246955494871	0.7788877407926785	0.761901247324526	0.7964341464314711	roc_auc
0.5299	adrenal	st_kinetics	st_summary	0.5795704480035427	0.5016458779245703	0.6646246955494871	0.5824341279799248	0.5087755553915418	0.6365635840283417	roc_auc
0.6728	adrenal	st_kinetics	st_weak	0.5795704480035427	0.5016458779245703	0.6646246955494871	0.6044578935714813	0.5809432430437671	0.6381577976234409	roc_auc
0.9962	adrenal	st_summary	mt	0.5824341279799248	0.5111816370211824	0.6365635840283417	0.7788877407926785	0.761901247324526	0.7964204000295226	roc_auc
0.474	adrenal	st_summary	st_kinetics	0.5824341279799248	0.5087755553915418	0.6365635840283417	0.5795704480035427	0.5016458779245703	0.6646246955494871	roc_auc
0.6786	adrenal	st_summary	st_weak	0.5824341279799248	0.5087755553915418	0.6365635840283417	0.6044578935714813	0.5809432430437671	0.6379806627795409	roc_auc
0.9973	adrenal	st_weak	mt	0.6044578935714813	0.5809432430437671	0.6381577976234409	0.7788877407926785	0.761901247324526	0.796970256107462	roc_auc
0.3285	adrenal	st_weak	st_kinetics	0.6044578935714813	0.580943243043767	0.6381577976234408	0.5795704480035427	0.5016458779245703	0.6646246955494871	roc_auc
0.3083	adrenal	st_weak	st_summary	0.6044578935714813	0.580943243043767	0.6381577976234408	0.5824341279799248	0.5087755553915418	0.6365635840283417	roc_auc
0.0	pancreas	mt	st_kinetics	0.7824129353233831	0.7320149253731343	0.8328109452736318	0.5593781094527362	0.5104975124378108	0.6155223880597014	roc_auc
0.0146	pancreas	mt	st_summary	0.7824129353233831	0.7320149253731343	0.8328109452736318	0.6639054726368159	0.6070646766169153	0.7298258706467661	roc_auc
0.0021	pancreas	mt	st_weak	0.7824129353233831	0.7320149253731343	0.8328109452736318	0.6201243781094528	0.5721144278606967	0.6607462686567164	roc_auc
0.9996	pancreas	st_kinetics	mt	0.5593781094527362	0.5104975124378108	0.614004975124378	0.7824129353233831	0.7320149253731343	0.8328109452736318	roc_auc
0.9726	pancreas	st_kinetics	st_summary	0.5593781094527362	0.5104975124378108	0.6140049751243781	0.6639054726368159	0.6071641791044775	0.7298258706467661	roc_auc
0.9177	pancreas	st_kinetics	st_weak	0.5593781094527362	0.5104975124378108	0.6155223880597013	0.6201243781094528	0.574452736318408	0.6607462686567165	roc_auc
0.9816	pancreas	st_summary	mt	0.6639054726368159	0.6070646766169153	0.7298258706467661	0.7824129353233831	0.7334458955223886	0.8328109452736318	roc_auc
0.027	pancreas	st_summary	st_kinetics	0.6639054726368159	0.6071641791044775	0.7298258706467661	0.5593781094527362	0.5104975124378108	0.6155223880597014	roc_auc
0.1527	pancreas	st_summary	st_weak	0.6639054726368159	0.6071641791044775	0.7298258706467661	0.6201243781094528	0.5721144278606968	0.6607462686567165	roc_auc
0.9969	pancreas	st_weak	mt	0.6201243781094528	0.5744527363184081	0.6607462686567165	0.7824129353233831	0.7320149253731343	0.8328109452736318	roc_auc
0.0813	pancreas	st_weak	st_kinetics	0.6201243781094528	0.5721144278606967	0.6607462686567165	0.5593781094527362	0.5104975124378108	0.6155223880597014	roc_auc
0.8327	pancreas	st_weak	st_summary	0.6201243781094528	0.5721144278606967	0.6607462686567164	0.6639054726368159	0.6071641791044775	0.7298258706467661	roc_auc
0.0003	celiac_lymph_node	mt	st_kinetics	0.7803880513679509	0.7363170016750419	0.8494800390843105	0.5018006700167504	0.4399427694025684	0.5735448073701843	roc_auc
0.0018	celiac_lymph_node	mt	st_summary	0.7803880513679509	0.7363170016750419	0.8494800390843105	0.5053775823562257	0.4034757118927975	0.6323038805136797	roc_auc
0.0139	celiac_lymph_node	mt	st_weak	0.7803880513679509	0.7363170016750419	0.8494800390843105	0.673607621440536	0.6473548297040759	0.7022787548855388	roc_auc
0.995	celiac_lymph_node	st_kinetics	mt	0.5018006700167504	0.43459310441094356	0.5735448073701843	0.7803880513679509	0.7363170016750419	0.8498045784477946	roc_auc
0.5263	celiac_lymph_node	st_kinetics	st_summary	0.5018006700167504	0.4345931044109437	0.5717511166945841	0.5053775823562257	0.4034757118927975	0.6323038805136797	roc_auc
0.9955	celiac_lymph_node	st_kinetics	st_weak	0.5018006700167504	0.43459310441094356	0.5717511166945841	0.673607621440536	0.647354829704076	0.7037374371859295	roc_auc
0.9957	celiac_lymph_node	st_summary	mt	0.5053775823562257	0.4034757118927975	0.6323038805136797	0.7803880513679509	0.7363170016750419	0.8494800390843105	roc_auc
0.4763	celiac_lymph_node	st_summary	st_kinetics	0.5053775823562257	0.4034757118927975	0.6323038805136797	0.5018006700167504	0.43459310441094356	0.5735448073701843	roc_auc
0.9972	celiac_lymph_node	st_summary	st_weak	0.5053775823562257	0.4034757118927975	0.6323038805136797	0.673607621440536	0.6473548297040759	0.7037374371859295	roc_auc
0.9823	celiac_lymph_node	st_weak	mt	0.673607621440536	0.647354829704076	0.7037374371859296	0.7803880513679509	0.7363170016750419	0.8498045784477946	roc_auc
0.0007	celiac_lymph_node	st_weak	st_kinetics	0.673607621440536	0.647354829704076	0.7022787548855388	0.5018006700167504	0.43459310441094356	0.5735448073701843	roc_auc
0.001	celiac_lymph_node	st_weak	st_summary	0.673607621440536	0.647354829704076	0.7037374371859295	0.5053775823562257	0.4034757118927975	0.6323038805136797	roc_auc
0.0022	kidney	mt	st_kinetics	0.8989506172839506	0.8660493827160495	0.9402469135802471	0.6353703703703705	0.5832098765432101	0.6899382716049385	roc_auc
0.0	kidney	mt	st_summary	0.8989506172839506	0.8660493827160495	0.9402469135802471	0.5930555555555556	0.4883950617283951	0.697716049382716	roc_auc
0.018	kidney	mt	st_weak	0.8989506172839506	0.8660493827160495	0.9409876543209877	0.7170370370370371	0.6065432098765435	0.7831481481481484	roc_auc
0.9955	kidney	st_kinetics	mt	0.6353703703703705	0.5847530864197532	0.6914814814814817	0.8989506172839506	0.8660493827160495	0.9409876543209877	roc_auc
0.2582	kidney	st_kinetics	st_summary	0.6353703703703705	0.5847530864197532	0.6914814814814817	0.5930555555555556	0.4883950617283951	0.697716049382716	roc_auc
0.8702	kidney	st_kinetics	st_weak	0.6353703703703705	0.5832098765432101	0.689976851851852	0.7170370370370371	0.6065432098765435	0.7831481481481484	roc_auc
0.9979	kidney	st_summary	mt	0.5930555555555556	0.4883950617283951	0.697716049382716	0.8989506172839506	0.8660493827160495	0.9409876543209877	roc_auc
0.7345	kidney	st_summary	st_kinetics	0.5930555555555556	0.4883950617283951	0.697716049382716	0.6353703703703705	0.5847530864197532	0.6914814814814817	roc_auc
0.9183	kidney	st_summary	st_weak	0.5930555555555556	0.4883950617283951	0.697716049382716	0.7170370370370371	0.6065432098765435	0.7831481481481484	roc_auc
0.9818	kidney	st_weak	mt	0.7170370370370371	0.6075925925925927	0.7831481481481484	0.8989506172839506	0.8660493827160495	0.9409876543209877	roc_auc
0.1247	kidney	st_weak	st_kinetics	0.7170370370370371	0.6075925925925927	0.7831481481481484	0.6353703703703705	0.5847530864197532	0.6914814814814817	roc_auc
0.0786	kidney	st_weak	st_summary	0.7170370370370371	0.6065432098765435	0.7831481481481484	0.5930555555555556	0.4883950617283951	0.697716049382716	roc_auc
