# Supplementary material for: Multi-task weak supervision enables anatomically-resolved abnormality detection in whole-body FDG-PET/CT
Source: Nat Commun. 2021 Mar 25;12:1880. doi: 10.1038/s41467-021-22018-1 (PMC7994797; doi:10.1038/s41467-021-22018-1)
Supplement: Supplementary file 4 — Source Data [file 41467_2021_22018_MOESM4_ESM.zip › source_data/fig_3c/data.csv]

	roc_auc	name	exeriment_dir	task	split	epoch
0	0.7963314332247557	st_fully	experiments/manuscript/_seed/binary/08-25_12-10_hand_label_baseline/candidates/exp_4	full	test	best
1	0.7931881107491857	st_fully	experiments/manuscript/_seed/binary/08-25_12-10_hand_label_baseline/candidates/exp_9	full	test	best
2	0.7700855048859935	st_fully	experiments/manuscript/_seed/binary/08-25_12-10_hand_label_baseline/candidates/exp_14	full	test	best
3	0.7689128664495114	st_fully	experiments/manuscript/_seed/binary/08-25_12-10_hand_label_baseline/candidates/exp_19	full	test	best
4	0.7852280130293159	st_fully	experiments/manuscript/_seed/binary/08-25_12-10_hand_label_baseline/candidates/exp_24	full	test	best
5	0.8030781758957655	mt_weak	experiments/manuscript/_seed/single_task/08-01_12-42_st-pretrain_mt_full_26_a/candidates/exp_4	full	test	best
6	0.7698208469055374	mt_weak	experiments/manuscript/_seed/single_task/08-01_12-42_st-pretrain_mt_full_26_a/candidates/exp_1	full	test	best
7	0.8237927524429967	mt_weak	experiments/manuscript/_seed/single_task/08-01_12-42_st-pretrain_mt_full_26_a/candidates/exp_2	full	test	best
8	0.8333469055374594	mt_weak	experiments/manuscript/_seed/single_task/08-01_12-42_st-pretrain_mt_full_26_a/candidates/exp_0	full	test	best
9	0.7838599348534202	mt_weak	experiments/manuscript/_seed/single_task/08-01_12-42_st-pretrain_mt_full_26_a/candidates/exp_3	full	test	best
10	0.7396824104234527	st_weak	experiments/manuscript/_seed/single_task/10-02_17-29_st-no-pretrain-data-limited-full/candidates/exp_4	full	test	best
11	0.735266693811075	st_weak	experiments/manuscript/_seed/single_task/10-02_17-29_st-no-pretrain-data-limited-full/candidates/exp_9	full	test	best
12	0.8039454397394137	st_weak	experiments/manuscript/_seed/single_task/10-02_17-29_st-no-pretrain-data-limited-full/candidates/exp_14	full	test	best
13	0.7746091205211726	st_weak	experiments/manuscript/_seed/single_task/10-02_17-29_st-no-pretrain-data-limited-full/candidates/exp_19	full	test	best
14	0.7851547231270358	st_weak	experiments/manuscript/_seed/single_task/10-02_17-29_st-no-pretrain-data-limited-full/candidates/exp_24	full	test	best
