# Supplementary material for: Multi-task weak supervision enables anatomically-resolved abnormality detection in whole-body FDG-PET/CT
Source: Nat Commun. 2021 Mar 25;12:1880. doi: 10.1038/s41467-021-22018-1 (PMC7994797; doi:10.1038/s41467-021-22018-1)
Supplement: Supplementary file 4 — Source Data [file 41467_2021_22018_MOESM4_ESM.zip › source_data/fig_3c/pvalue.csv]

pvalue	task	name_1	name_2	mean_1	lower_1	upper_1	mean_2	lower_2	upper_2	metric
0.9085	full	st_fully	mt_weak	0.7827491856677524	0.7726449511400652	0.7928534201954397	0.8027797231270359	0.7820879478827364	0.8234714983713357	roc_auc
0.1624	full	st_fully	st_weak	0.7827491856677524	0.7726449511400652	0.7928534201954397	0.7677316775244301	0.7449014657980458	0.7905618892508145	roc_auc
0.0939	full	mt_weak	st_fully	0.8027797231270359	0.7820879478827364	0.8234714983713357	0.7827491856677524	0.7726449511400652	0.7928534201954397	roc_auc
0.0574	full	mt_weak	st_weak	0.8027797231270359	0.7820879478827364	0.8234714983713357	0.7677316775244301	0.7449014657980458	0.7905618892508145	roc_auc
0.83	full	st_weak	st_fully	0.7677316775244301	0.7449014657980457	0.7905618892508145	0.7827491856677524	0.7726449511400652	0.7928534201954397	roc_auc
0.9409	full	st_weak	mt_weak	0.7677316775244301	0.7449014657980458	0.7905618892508145	0.8027797231270359	0.7820879478827364	0.8234714983713357	roc_auc
