# Supplementary material for: Multi-task weak supervision enables anatomically-resolved abnormality detection in whole-body FDG-PET/CT
Source: Nat Commun. 2021 Mar 25;12:1880. doi: 10.1038/s41467-021-22018-1 (PMC7994797; doi:10.1038/s41467-021-22018-1)
Supplement: Supplementary file 4 — Source Data [file 41467_2021_22018_MOESM4_ESM.zip › source_data/fig_5a/data.csv]

	roc_auc	name	exeriment_dir	task	split	epoch
0	0.7923371335504885	mt	experiments/manuscript/_seed/multi_task/07-28_22-50_mt-full_26/candidates/exp_4	full	test	best
1	0.8781332453825857	mt	experiments/manuscript/_seed/multi_task/07-28_22-50_mt-full_26/candidates/exp_4	inguinal_lymph_node	test	best
2	0.8002366320548139	mt	experiments/manuscript/_seed/multi_task/07-28_22-50_mt-full_26/candidates/exp_4	left_lungs	test	best
3	0.8915185666811154	mt	experiments/manuscript/_seed/multi_task/07-28_22-50_mt-full_26/candidates/exp_4	carinal_lymph_node	test	best
4	0.8066089059036874	mt	experiments/manuscript/_seed/multi_task/07-28_22-50_mt-full_26/candidates/exp_4	cervical_lymph_node	test	best
5	0.8468714662646061	mt	experiments/manuscript/_seed/multi_task/07-28_22-50_mt-full_26/candidates/exp_4	paratracheal_lymph_node	test	best
6	0.8277235272256609	mt	experiments/manuscript/_seed/multi_task/07-28_22-50_mt-full_26/candidates/exp_4	right_lungs	test	best
7	0.6504153103603099	mt	experiments/manuscript/_seed/multi_task/07-28_22-50_mt-full_26/candidates/exp_4	pelvic_skeleton	test	best
8	0.8652418256130792	mt	experiments/manuscript/_seed/multi_task/07-28_22-50_mt-full_26/candidates/exp_4	axillary_lymph_node	test	best
9	0.7576077006296985	mt	experiments/manuscript/_seed/multi_task/07-28_22-50_mt-full_26/candidates/exp_4	iliac_lymph_node	test	best
10	0.8615356950188815	mt	experiments/manuscript/_seed/multi_task/07-28_22-50_mt-full_26/candidates/exp_4	supraclavicular_lymph_node	test	best
11	0.7994616419919246	mt	experiments/manuscript/_seed/multi_task/07-28_22-50_mt-full_26/candidates/exp_4	retroperitoneal_lymph_node	test	best
12	0.7683723289582145	mt	experiments/manuscript/_seed/multi_task/07-28_22-50_mt-full_26/candidates/exp_4	mouth	test	best
13	0.8771957980741172	mt	experiments/manuscript/_seed/multi_task/07-28_22-50_mt-full_26/candidates/exp_4	liver	test	best
14	0.8234126984126984	mt	experiments/manuscript/_seed/multi_task/07-28_22-50_mt-full_26/candidates/exp_4	abdominal_lymph_node	test	best
15	0.9076972213350367	mt	experiments/manuscript/_seed/multi_task/07-28_22-50_mt-full_26/candidates/exp_4	hilar_lymph_node	test	best
16	0.7551533013680553	mt	experiments/manuscript/_seed/multi_task/07-28_22-50_mt-full_26/candidates/exp_4	pelvis	test	best
17	0.5459176337681011	mt	experiments/manuscript/_seed/multi_task/07-28_22-50_mt-full_26/candidates/exp_4	spine	test	best
18	0.8611024844720496	mt	experiments/manuscript/_seed/multi_task/07-28_22-50_mt-full_26/candidates/exp_4	lungs	test	best
19	0.7418785310734463	mt	experiments/manuscript/_seed/multi_task/07-28_22-50_mt-full_26/candidates/exp_4	head	test	best
20	0.8694693392892483	mt	experiments/manuscript/_seed/multi_task/07-28_22-50_mt-full_26/candidates/exp_4	thoracic_lymph_node	test	best
21	0.8086801855450385	mt	experiments/manuscript/_seed/multi_task/07-28_22-50_mt-full_26/candidates/exp_4	neck	test	best
22	0.7809684684684686	mt	experiments/manuscript/_seed/multi_task/07-28_22-50_mt-full_26/candidates/exp_4	abdomen	test	best
23	0.5932960298427925	mt	experiments/manuscript/_seed/multi_task/07-28_22-50_mt-full_26/candidates/exp_4	skeleton	test	best
24	0.41705327147656374	mt	experiments/manuscript/_seed/multi_task/07-28_22-50_mt-full_26/candidates/exp_4	head_neck	test	best
25	0.557201313339214	mt	experiments/manuscript/_seed/multi_task/07-28_22-50_mt-full_26/candidates/exp_4	chest	test	best
26	0.8267141693811075	mt	experiments/manuscript/_seed/multi_task/07-28_22-50_mt-full_26/candidates/exp_1	full	test	best
27	0.8159395024500565	mt	experiments/manuscript/_seed/multi_task/07-28_22-50_mt-full_26/candidates/exp_1	inguinal_lymph_node	test	best
28	0.8261778625414988	mt	experiments/manuscript/_seed/multi_task/07-28_22-50_mt-full_26/candidates/exp_1	left_lungs	test	best
29	0.8824158358618697	mt	experiments/manuscript/_seed/multi_task/07-28_22-50_mt-full_26/candidates/exp_1	carinal_lymph_node	test	best
30	0.8049835448989187	mt	experiments/manuscript/_seed/multi_task/07-28_22-50_mt-full_26/candidates/exp_1	cervical_lymph_node	test	best
31	0.8448218997361479	mt	experiments/manuscript/_seed/multi_task/07-28_22-50_mt-full_26/candidates/exp_1	paratracheal_lymph_node	test	best
32	0.8279317724552433	mt	experiments/manuscript/_seed/multi_task/07-28_22-50_mt-full_26/candidates/exp_1	right_lungs	test	best
33	0.7030643169828263	mt	experiments/manuscript/_seed/multi_task/07-28_22-50_mt-full_26/candidates/exp_1	pelvic_skeleton	test	best
34	0.8859076975476838	mt	experiments/manuscript/_seed/multi_task/07-28_22-50_mt-full_26/candidates/exp_1	axillary_lymph_node	test	best
35	0.7446808510638299	mt	experiments/manuscript/_seed/multi_task/07-28_22-50_mt-full_26/candidates/exp_1	iliac_lymph_node	test	best
36	0.8782393254610481	mt	experiments/manuscript/_seed/multi_task/07-28_22-50_mt-full_26/candidates/exp_1	supraclavicular_lymph_node	test	best
37	0.841923682065475	mt	experiments/manuscript/_seed/multi_task/07-28_22-50_mt-full_26/candidates/exp_1	retroperitoneal_lymph_node	test	best
38	0.7901211083634518	mt	experiments/manuscript/_seed/multi_task/07-28_22-50_mt-full_26/candidates/exp_1	mouth	test	best
39	0.8064779690691568	mt	experiments/manuscript/_seed/multi_task/07-28_22-50_mt-full_26/candidates/exp_1	liver	test	best
40	0.7813811348294106	mt	experiments/manuscript/_seed/multi_task/07-28_22-50_mt-full_26/candidates/exp_1	abdominal_lymph_node	test	best
41	0.9034688181300599	mt	experiments/manuscript/_seed/multi_task/07-28_22-50_mt-full_26/candidates/exp_1	hilar_lymph_node	test	best
42	0.7593718382967491	mt	experiments/manuscript/_seed/multi_task/07-28_22-50_mt-full_26/candidates/exp_1	pelvis	test	best
43	0.7046112765738934	mt	experiments/manuscript/_seed/multi_task/07-28_22-50_mt-full_26/candidates/exp_1	spine	test	best
44	0.880861801242236	mt	experiments/manuscript/_seed/multi_task/07-28_22-50_mt-full_26/candidates/exp_1	lungs	test	best
45	0.731638418079096	mt	experiments/manuscript/_seed/multi_task/07-28_22-50_mt-full_26/candidates/exp_1	head	test	best
46	0.8710478452216035	mt	experiments/manuscript/_seed/multi_task/07-28_22-50_mt-full_26/candidates/exp_1	thoracic_lymph_node	test	best
47	0.8189055350090892	mt	experiments/manuscript/_seed/multi_task/07-28_22-50_mt-full_26/candidates/exp_1	neck	test	best
48	0.7755356708059411	mt	experiments/manuscript/_seed/multi_task/07-28_22-50_mt-full_26/candidates/exp_1	abdomen	test	best
49	0.6933333333333334	mt	experiments/manuscript/_seed/multi_task/07-28_22-50_mt-full_26/candidates/exp_1	skeleton	test	best
50	0.7970708020050126	mt	experiments/manuscript/_seed/multi_task/07-28_22-50_mt-full_26/candidates/exp_1	head_neck	test	best
51	0.8581544643732235	mt	experiments/manuscript/_seed/multi_task/07-28_22-50_mt-full_26/candidates/exp_1	chest	test	best
52	0.8120114006514658	mt	experiments/manuscript/_seed/multi_task/07-28_22-50_mt-full_26/candidates/exp_2	full	test	best
53	0.8635271390878251	mt	experiments/manuscript/_seed/multi_task/07-28_22-50_mt-full_26/candidates/exp_2	inguinal_lymph_node	test	best
54	0.8459843187115914	mt	experiments/manuscript/_seed/multi_task/07-28_22-50_mt-full_26/candidates/exp_2	left_lungs	test	best
55	0.8977893368010403	mt	experiments/manuscript/_seed/multi_task/07-28_22-50_mt-full_26/candidates/exp_2	carinal_lymph_node	test	best
56	0.7863389079185976	mt	experiments/manuscript/_seed/multi_task/07-28_22-50_mt-full_26/candidates/exp_2	cervical_lymph_node	test	best
57	0.8592159819072749	mt	experiments/manuscript/_seed/multi_task/07-28_22-50_mt-full_26/candidates/exp_2	paratracheal_lymph_node	test	best
58	0.8453987415580587	mt	experiments/manuscript/_seed/multi_task/07-28_22-50_mt-full_26/candidates/exp_2	right_lungs	test	best
59	0.6781456953642384	mt	experiments/manuscript/_seed/multi_task/07-28_22-50_mt-full_26/candidates/exp_2	pelvic_skeleton	test	best
60	0.9002043596730245	mt	experiments/manuscript/_seed/multi_task/07-28_22-50_mt-full_26/candidates/exp_2	axillary_lymph_node	test	best
61	0.7574135204860051	mt	experiments/manuscript/_seed/multi_task/07-28_22-50_mt-full_26/candidates/exp_2	iliac_lymph_node	test	best
62	0.8226438090671142	mt	experiments/manuscript/_seed/multi_task/07-28_22-50_mt-full_26/candidates/exp_2	supraclavicular_lymph_node	test	best
63	0.8266070176103728	mt	experiments/manuscript/_seed/multi_task/07-28_22-50_mt-full_26/candidates/exp_2	retroperitoneal_lymph_node	test	best
64	0.7783273096189208	mt	experiments/manuscript/_seed/multi_task/07-28_22-50_mt-full_26/candidates/exp_2	mouth	test	best
65	0.8641571831533897	mt	experiments/manuscript/_seed/multi_task/07-28_22-50_mt-full_26/candidates/exp_2	liver	test	best
66	0.7817004196314541	mt	experiments/manuscript/_seed/multi_task/07-28_22-50_mt-full_26/candidates/exp_2	abdominal_lymph_node	test	best
67	0.9168032160859845	mt	experiments/manuscript/_seed/multi_task/07-28_22-50_mt-full_26/candidates/exp_2	hilar_lymph_node	test	best
68	0.7731491664100647	mt	experiments/manuscript/_seed/multi_task/07-28_22-50_mt-full_26/candidates/exp_2	pelvis	test	best
69	0.7184553763993016	mt	experiments/manuscript/_seed/multi_task/07-28_22-50_mt-full_26/candidates/exp_2	spine	test	best
70	0.8817028985507246	mt	experiments/manuscript/_seed/multi_task/07-28_22-50_mt-full_26/candidates/exp_2	lungs	test	best
71	0.7382013442431326	mt	experiments/manuscript/_seed/multi_task/07-28_22-50_mt-full_26/candidates/exp_2	head	test	best
72	0.8852049230537258	mt	experiments/manuscript/_seed/multi_task/07-28_22-50_mt-full_26/candidates/exp_2	thoracic_lymph_node	test	best
73	0.801236444555883	mt	experiments/manuscript/_seed/multi_task/07-28_22-50_mt-full_26/candidates/exp_2	neck	test	best
74	0.781972851229608	mt	experiments/manuscript/_seed/multi_task/07-28_22-50_mt-full_26/candidates/exp_2	abdomen	test	best
75	0.6783479882760458	mt	experiments/manuscript/_seed/multi_task/07-28_22-50_mt-full_26/candidates/exp_2	skeleton	test	best
76	0.8018100437263371	mt	experiments/manuscript/_seed/multi_task/07-28_22-50_mt-full_26/candidates/exp_2	head_neck	test	best
77	0.8896969641281977	mt	experiments/manuscript/_seed/multi_task/07-28_22-50_mt-full_26/candidates/exp_2	chest	test	best
78	0.8238110749185668	mt	experiments/manuscript/_seed/multi_task/07-28_22-50_mt-full_26/candidates/exp_0	full	test	best
79	0.8400631360723708	mt	experiments/manuscript/_seed/multi_task/07-28_22-50_mt-full_26/candidates/exp_0	inguinal_lymph_node	test	best
80	0.8195380377198559	mt	experiments/manuscript/_seed/multi_task/07-28_22-50_mt-full_26/candidates/exp_0	left_lungs	test	best
81	0.8813755237682417	mt	experiments/manuscript/_seed/multi_task/07-28_22-50_mt-full_26/candidates/exp_0	carinal_lymph_node	test	best
82	0.766068909933508	mt	experiments/manuscript/_seed/multi_task/07-28_22-50_mt-full_26/candidates/exp_0	cervical_lymph_node	test	best
83	0.8604174519411987	mt	experiments/manuscript/_seed/multi_task/07-28_22-50_mt-full_26/candidates/exp_0	paratracheal_lymph_node	test	best
84	0.8275889687696232	mt	experiments/manuscript/_seed/multi_task/07-28_22-50_mt-full_26/candidates/exp_0	right_lungs	test	best
85	0.6424514535862611	mt	experiments/manuscript/_seed/multi_task/07-28_22-50_mt-full_26/candidates/exp_0	pelvic_skeleton	test	best
86	0.8755449591280653	mt	experiments/manuscript/_seed/multi_task/07-28_22-50_mt-full_26/candidates/exp_0	axillary_lymph_node	test	best
87	0.7061777025714999	mt	experiments/manuscript/_seed/multi_task/07-28_22-50_mt-full_26/candidates/exp_0	iliac_lymph_node	test	best
88	0.8881096525405102	mt	experiments/manuscript/_seed/multi_task/07-28_22-50_mt-full_26/candidates/exp_0	supraclavicular_lymph_node	test	best
89	0.7391996663696851	mt	experiments/manuscript/_seed/multi_task/07-28_22-50_mt-full_26/candidates/exp_0	retroperitoneal_lymph_node	test	best
90	0.7543804028491112	mt	experiments/manuscript/_seed/multi_task/07-28_22-50_mt-full_26/candidates/exp_0	mouth	test	best
91	0.8761599066238692	mt	experiments/manuscript/_seed/multi_task/07-28_22-50_mt-full_26/candidates/exp_0	liver	test	best
92	0.6936234263820471	mt	experiments/manuscript/_seed/multi_task/07-28_22-50_mt-full_26/candidates/exp_0	abdominal_lymph_node	test	best
93	0.8999486203879854	mt	experiments/manuscript/_seed/multi_task/07-28_22-50_mt-full_26/candidates/exp_0	hilar_lymph_node	test	best
94	0.727708617428408	mt	experiments/manuscript/_seed/multi_task/07-28_22-50_mt-full_26/candidates/exp_0	pelvis	test	best
95	0.6957995275752286	mt	experiments/manuscript/_seed/multi_task/07-28_22-50_mt-full_26/candidates/exp_0	spine	test	best
96	0.8573412698412698	mt	experiments/manuscript/_seed/multi_task/07-28_22-50_mt-full_26/candidates/exp_0	lungs	test	best
97	0.7352790765634132	mt	experiments/manuscript/_seed/multi_task/07-28_22-50_mt-full_26/candidates/exp_0	head	test	best
98	0.8613176519370859	mt	experiments/manuscript/_seed/multi_task/07-28_22-50_mt-full_26/candidates/exp_0	thoracic_lymph_node	test	best
99	0.7745016611295681	mt	experiments/manuscript/_seed/multi_task/07-28_22-50_mt-full_26/candidates/exp_0	neck	test	best
100	0.7974190406622839	mt	experiments/manuscript/_seed/multi_task/07-28_22-50_mt-full_26/candidates/exp_0	abdomen	test	best
101	0.6043272049027445	mt	experiments/manuscript/_seed/multi_task/07-28_22-50_mt-full_26/candidates/exp_0	skeleton	test	best
102	0.44667019943475716	mt	experiments/manuscript/_seed/multi_task/07-28_22-50_mt-full_26/candidates/exp_0	head_neck	test	best
103	0.8535602273841028	mt	experiments/manuscript/_seed/multi_task/07-28_22-50_mt-full_26/candidates/exp_0	chest	test	best
104	0.8423452768729642	mt	experiments/manuscript/_seed/multi_task/07-28_22-50_mt-full_26/candidates/exp_3	full	test	best
105	0.7783169996230682	mt	experiments/manuscript/_seed/multi_task/07-28_22-50_mt-full_26/candidates/exp_3	inguinal_lymph_node	test	best
106	0.8018577382213746	mt	experiments/manuscript/_seed/multi_task/07-28_22-50_mt-full_26/candidates/exp_3	left_lungs	test	best
107	0.862649906082936	mt	experiments/manuscript/_seed/multi_task/07-28_22-50_mt-full_26/candidates/exp_3	carinal_lymph_node	test	best
108	0.7852911545436229	mt	experiments/manuscript/_seed/multi_task/07-28_22-50_mt-full_26/candidates/exp_3	cervical_lymph_node	test	best
109	0.8370476818695816	mt	experiments/manuscript/_seed/multi_task/07-28_22-50_mt-full_26/candidates/exp_3	paratracheal_lymph_node	test	best
110	0.8522420001794113	mt	experiments/manuscript/_seed/multi_task/07-28_22-50_mt-full_26/candidates/exp_3	right_lungs	test	best
111	0.6447637220787967	mt	experiments/manuscript/_seed/multi_task/07-28_22-50_mt-full_26/candidates/exp_3	pelvic_skeleton	test	best
112	0.873824931880109	mt	experiments/manuscript/_seed/multi_task/07-28_22-50_mt-full_26/candidates/exp_3	axillary_lymph_node	test	best
113	0.7255957169408305	mt	experiments/manuscript/_seed/multi_task/07-28_22-50_mt-full_26/candidates/exp_3	iliac_lymph_node	test	best
114	0.8607164978321246	mt	experiments/manuscript/_seed/multi_task/07-28_22-50_mt-full_26/candidates/exp_3	supraclavicular_lymph_node	test	best
115	0.8008833620836731	mt	experiments/manuscript/_seed/multi_task/07-28_22-50_mt-full_26/candidates/exp_3	retroperitoneal_lymph_node	test	best
116	0.7327584384841376	mt	experiments/manuscript/_seed/multi_task/07-28_22-50_mt-full_26/candidates/exp_3	mouth	test	best
117	0.8363777842622313	mt	experiments/manuscript/_seed/multi_task/07-28_22-50_mt-full_26/candidates/exp_3	liver	test	best
118	0.8201514322203978	mt	experiments/manuscript/_seed/multi_task/07-28_22-50_mt-full_26/candidates/exp_3	abdominal_lymph_node	test	best
119	0.9157652090594753	mt	experiments/manuscript/_seed/multi_task/07-28_22-50_mt-full_26/candidates/exp_3	hilar_lymph_node	test	best
120	0.747890731535653	mt	experiments/manuscript/_seed/multi_task/07-28_22-50_mt-full_26/candidates/exp_3	pelvis	test	best
121	0.7191948238677209	mt	experiments/manuscript/_seed/multi_task/07-28_22-50_mt-full_26/candidates/exp_3	spine	test	best
122	0.8661231884057972	mt	experiments/manuscript/_seed/multi_task/07-28_22-50_mt-full_26/candidates/exp_3	lungs	test	best
123	0.7133742450808493	mt	experiments/manuscript/_seed/multi_task/07-28_22-50_mt-full_26/candidates/exp_3	head	test	best
124	0.8703905270796226	mt	experiments/manuscript/_seed/multi_task/07-28_22-50_mt-full_26/candidates/exp_3	thoracic_lymph_node	test	best
125	0.818584278819031	mt	experiments/manuscript/_seed/multi_task/07-28_22-50_mt-full_26/candidates/exp_3	neck	test	best
126	0.7752389213537862	mt	experiments/manuscript/_seed/multi_task/07-28_22-50_mt-full_26/candidates/exp_3	abdomen	test	best
127	0.7229096722621903	mt	experiments/manuscript/_seed/multi_task/07-28_22-50_mt-full_26/candidates/exp_3	skeleton	test	best
128	0.8080107182850744	mt	experiments/manuscript/_seed/multi_task/07-28_22-50_mt-full_26/candidates/exp_3	head_neck	test	best
129	0.8473549446241302	mt	experiments/manuscript/_seed/multi_task/07-28_22-50_mt-full_26/candidates/exp_3	chest	test	best
130	0.7019543973941369	sum	experiments/manuscript/_seed/multi_task/07-30_18-02_mt-full_26-sum_reduction/candidates/exp_4	full	test	best
131	0.5728891820580475	sum	experiments/manuscript/_seed/multi_task/07-30_18-02_mt-full_26-sum_reduction/candidates/exp_4	inguinal_lymph_node	test	best
132	0.7629723811541993	sum	experiments/manuscript/_seed/multi_task/07-30_18-02_mt-full_26-sum_reduction/candidates/exp_4	left_lungs	test	best
133	0.878052304580263	sum	experiments/manuscript/_seed/multi_task/07-30_18-02_mt-full_26-sum_reduction/candidates/exp_4	carinal_lymph_node	test	best
134	0.7179494929142319	sum	experiments/manuscript/_seed/multi_task/07-30_18-02_mt-full_26-sum_reduction/candidates/exp_4	cervical_lymph_node	test	best
135	0.8496277798718432	sum	experiments/manuscript/_seed/multi_task/07-30_18-02_mt-full_26-sum_reduction/candidates/exp_4	paratracheal_lymph_node	test	best
136	0.7928184229748951	sum	experiments/manuscript/_seed/multi_task/07-30_18-02_mt-full_26-sum_reduction/candidates/exp_4	right_lungs	test	best
137	0.5504321472668089	sum	experiments/manuscript/_seed/multi_task/07-30_18-02_mt-full_26-sum_reduction/candidates/exp_4	pelvic_skeleton	test	best
138	0.8538317438692098	sum	experiments/manuscript/_seed/multi_task/07-30_18-02_mt-full_26-sum_reduction/candidates/exp_4	axillary_lymph_node	test	best
139	0.5891148159449637	sum	experiments/manuscript/_seed/multi_task/07-30_18-02_mt-full_26-sum_reduction/candidates/exp_4	iliac_lymph_node	test	best
140	0.8406561569661731	sum	experiments/manuscript/_seed/multi_task/07-30_18-02_mt-full_26-sum_reduction/candidates/exp_4	supraclavicular_lymph_node	test	best
141	0.7443368149678691	sum	experiments/manuscript/_seed/multi_task/07-30_18-02_mt-full_26-sum_reduction/candidates/exp_4	retroperitoneal_lymph_node	test	best
142	0.6759664362860102	sum	experiments/manuscript/_seed/multi_task/07-30_18-02_mt-full_26-sum_reduction/candidates/exp_4	mouth	test	best
143	0.6391985215445968	sum	experiments/manuscript/_seed/multi_task/07-30_18-02_mt-full_26-sum_reduction/candidates/exp_4	liver	test	best
144	0.6019886881955847	sum	experiments/manuscript/_seed/multi_task/07-30_18-02_mt-full_26-sum_reduction/candidates/exp_4	abdominal_lymph_node	test	best
145	0.8794523211086887	sum	experiments/manuscript/_seed/multi_task/07-30_18-02_mt-full_26-sum_reduction/candidates/exp_4	hilar_lymph_node	test	best
146	0.6131790788721242	sum	experiments/manuscript/_seed/multi_task/07-30_18-02_mt-full_26-sum_reduction/candidates/exp_4	pelvis	test	best
147	0.6932525418506728	sum	experiments/manuscript/_seed/multi_task/07-30_18-02_mt-full_26-sum_reduction/candidates/exp_4	spine	test	best
148	0.8408902691511386	sum	experiments/manuscript/_seed/multi_task/07-30_18-02_mt-full_26-sum_reduction/candidates/exp_4	lungs	test	best
149	0.6883401519579193	sum	experiments/manuscript/_seed/multi_task/07-30_18-02_mt-full_26-sum_reduction/candidates/exp_4	head	test	best
150	0.8579344660880383	sum	experiments/manuscript/_seed/multi_task/07-30_18-02_mt-full_26-sum_reduction/candidates/exp_4	thoracic_lymph_node	test	best
151	0.7886134269416412	sum	experiments/manuscript/_seed/multi_task/07-30_18-02_mt-full_26-sum_reduction/candidates/exp_4	neck	test	best
152	0.6283327246165085	sum	experiments/manuscript/_seed/multi_task/07-30_18-02_mt-full_26-sum_reduction/candidates/exp_4	abdomen	test	best
153	0.628382627231548	sum	experiments/manuscript/_seed/multi_task/07-30_18-02_mt-full_26-sum_reduction/candidates/exp_4	skeleton	test	best
154	0.7640910787607316	sum	experiments/manuscript/_seed/multi_task/07-30_18-02_mt-full_26-sum_reduction/candidates/exp_4	head_neck	test	best
155	0.8581238361266295	sum	experiments/manuscript/_seed/multi_task/07-30_18-02_mt-full_26-sum_reduction/candidates/exp_4	chest	test	best
156	0.8237459283387623	sum	experiments/manuscript/_seed/multi_task/07-30_18-02_mt-full_26-sum_reduction/candidates/exp_1	full	test	best
157	0.6718102148511119	sum	experiments/manuscript/_seed/multi_task/07-30_18-02_mt-full_26-sum_reduction/candidates/exp_1	inguinal_lymph_node	test	best
158	0.7519530974076428	sum	experiments/manuscript/_seed/multi_task/07-30_18-02_mt-full_26-sum_reduction/candidates/exp_1	left_lungs	test	best
159	0.8643259644560034	sum	experiments/manuscript/_seed/multi_task/07-30_18-02_mt-full_26-sum_reduction/candidates/exp_1	carinal_lymph_node	test	best
160	0.74964403250722	sum	experiments/manuscript/_seed/multi_task/07-30_18-02_mt-full_26-sum_reduction/candidates/exp_1	cervical_lymph_node	test	best
161	0.8235959291368262	sum	experiments/manuscript/_seed/multi_task/07-30_18-02_mt-full_26-sum_reduction/candidates/exp_1	paratracheal_lymph_node	test	best
162	0.7729806620276037	sum	experiments/manuscript/_seed/multi_task/07-30_18-02_mt-full_26-sum_reduction/candidates/exp_1	right_lungs	test	best
163	0.627657425075766	sum	experiments/manuscript/_seed/multi_task/07-30_18-02_mt-full_26-sum_reduction/candidates/exp_1	pelvic_skeleton	test	best
164	0.8491314713896456	sum	experiments/manuscript/_seed/multi_task/07-30_18-02_mt-full_26-sum_reduction/candidates/exp_1	axillary_lymph_node	test	best
165	0.7017392992870815	sum	experiments/manuscript/_seed/multi_task/07-30_18-02_mt-full_26-sum_reduction/candidates/exp_1	iliac_lymph_node	test	best
166	0.8193370496913026	sum	experiments/manuscript/_seed/multi_task/07-30_18-02_mt-full_26-sum_reduction/candidates/exp_1	supraclavicular_lymph_node	test	best
167	0.8170720148617141	sum	experiments/manuscript/_seed/multi_task/07-30_18-02_mt-full_26-sum_reduction/candidates/exp_1	retroperitoneal_lymph_node	test	best
168	0.6824974108595947	sum	experiments/manuscript/_seed/multi_task/07-30_18-02_mt-full_26-sum_reduction/candidates/exp_1	mouth	test	best
169	0.8330901663262329	sum	experiments/manuscript/_seed/multi_task/07-30_18-02_mt-full_26-sum_reduction/candidates/exp_1	liver	test	best
170	0.8066730523627076	sum	experiments/manuscript/_seed/multi_task/07-30_18-02_mt-full_26-sum_reduction/candidates/exp_1	abdominal_lymph_node	test	best
171	0.8794523211086887	sum	experiments/manuscript/_seed/multi_task/07-30_18-02_mt-full_26-sum_reduction/candidates/exp_1	hilar_lymph_node	test	best
172	0.6889543834953591	sum	experiments/manuscript/_seed/multi_task/07-30_18-02_mt-full_26-sum_reduction/candidates/exp_1	pelvis	test	best
173	0.7088014788949368	sum	experiments/manuscript/_seed/multi_task/07-30_18-02_mt-full_26-sum_reduction/candidates/exp_1	spine	test	best
174	0.8724033816425121	sum	experiments/manuscript/_seed/multi_task/07-30_18-02_mt-full_26-sum_reduction/candidates/exp_1	lungs	test	best
175	0.7076027664134035	sum	experiments/manuscript/_seed/multi_task/07-30_18-02_mt-full_26-sum_reduction/candidates/exp_1	head	test	best
176	0.8676787952465768	sum	experiments/manuscript/_seed/multi_task/07-30_18-02_mt-full_26-sum_reduction/candidates/exp_1	thoracic_lymph_node	test	best
177	0.7906976744186046	sum	experiments/manuscript/_seed/multi_task/07-30_18-02_mt-full_26-sum_reduction/candidates/exp_1	neck	test	best
178	0.7584915997078159	sum	experiments/manuscript/_seed/multi_task/07-30_18-02_mt-full_26-sum_reduction/candidates/exp_1	abdomen	test	best
179	0.6765520916600052	sum	experiments/manuscript/_seed/multi_task/07-30_18-02_mt-full_26-sum_reduction/candidates/exp_1	skeleton	test	best
180	0.7746427238308538	sum	experiments/manuscript/_seed/multi_task/07-30_18-02_mt-full_26-sum_reduction/candidates/exp_1	head_neck	test	best
181	0.8764150249926492	sum	experiments/manuscript/_seed/multi_task/07-30_18-02_mt-full_26-sum_reduction/candidates/exp_1	chest	test	best
182	0.8216205211726384	sum	experiments/manuscript/_seed/multi_task/07-30_18-02_mt-full_26-sum_reduction/candidates/exp_2	full	test	best
183	0.6392527327553712	sum	experiments/manuscript/_seed/multi_task/07-30_18-02_mt-full_26-sum_reduction/candidates/exp_2	inguinal_lymph_node	test	best
184	0.7897153351698807	sum	experiments/manuscript/_seed/multi_task/07-30_18-02_mt-full_26-sum_reduction/candidates/exp_2	left_lungs	test	best
185	0.8776477387660743	sum	experiments/manuscript/_seed/multi_task/07-30_18-02_mt-full_26-sum_reduction/candidates/exp_2	carinal_lymph_node	test	best
186	0.7143663106991739	sum	experiments/manuscript/_seed/multi_task/07-30_18-02_mt-full_26-sum_reduction/candidates/exp_2	cervical_lymph_node	test	best
187	0.8022050508857896	sum	experiments/manuscript/_seed/multi_task/07-30_18-02_mt-full_26-sum_reduction/candidates/exp_2	paratracheal_lymph_node	test	best
188	0.7721092358361206	sum	experiments/manuscript/_seed/multi_task/07-30_18-02_mt-full_26-sum_reduction/candidates/exp_2	right_lungs	test	best
189	0.6335840161634303	sum	experiments/manuscript/_seed/multi_task/07-30_18-02_mt-full_26-sum_reduction/candidates/exp_2	pelvic_skeleton	test	best
190	0.8284570844686648	sum	experiments/manuscript/_seed/multi_task/07-30_18-02_mt-full_26-sum_reduction/candidates/exp_2	axillary_lymph_node	test	best
191	0.7057616022635858	sum	experiments/manuscript/_seed/multi_task/07-30_18-02_mt-full_26-sum_reduction/candidates/exp_2	iliac_lymph_node	test	best
192	0.7515634678015545	sum	experiments/manuscript/_seed/multi_task/07-30_18-02_mt-full_26-sum_reduction/candidates/exp_2	supraclavicular_lymph_node	test	best
193	0.8152522131442761	sum	experiments/manuscript/_seed/multi_task/07-30_18-02_mt-full_26-sum_reduction/candidates/exp_2	retroperitoneal_lymph_node	test	best
194	0.6759875721260541	sum	experiments/manuscript/_seed/multi_task/07-30_18-02_mt-full_26-sum_reduction/candidates/exp_2	mouth	test	best
195	0.8156599552572706	sum	experiments/manuscript/_seed/multi_task/07-30_18-02_mt-full_26-sum_reduction/candidates/exp_2	liver	test	best
196	0.8351350118591498	sum	experiments/manuscript/_seed/multi_task/07-30_18-02_mt-full_26-sum_reduction/candidates/exp_2	abdominal_lymph_node	test	best
197	0.8790912751864246	sum	experiments/manuscript/_seed/multi_task/07-30_18-02_mt-full_26-sum_reduction/candidates/exp_2	hilar_lymph_node	test	best
198	0.6908635023973958	sum	experiments/manuscript/_seed/multi_task/07-30_18-02_mt-full_26-sum_reduction/candidates/exp_2	pelvis	test	best
199	0.730800041080415	sum	experiments/manuscript/_seed/multi_task/07-30_18-02_mt-full_26-sum_reduction/candidates/exp_2	spine	test	best
200	0.8750776397515528	sum	experiments/manuscript/_seed/multi_task/07-30_18-02_mt-full_26-sum_reduction/candidates/exp_2	lungs	test	best
201	0.688474089226573	sum	experiments/manuscript/_seed/multi_task/07-30_18-02_mt-full_26-sum_reduction/candidates/exp_2	head	test	best
202	0.8761885914072733	sum	experiments/manuscript/_seed/multi_task/07-30_18-02_mt-full_26-sum_reduction/candidates/exp_2	thoracic_lymph_node	test	best
203	0.7784899391963893	sum	experiments/manuscript/_seed/multi_task/07-30_18-02_mt-full_26-sum_reduction/candidates/exp_2	neck	test	best
204	0.7718757608960312	sum	experiments/manuscript/_seed/multi_task/07-30_18-02_mt-full_26-sum_reduction/candidates/exp_2	abdomen	test	best
205	0.7071782573940847	sum	experiments/manuscript/_seed/multi_task/07-30_18-02_mt-full_26-sum_reduction/candidates/exp_2	skeleton	test	best
206	0.7651442435876927	sum	experiments/manuscript/_seed/multi_task/07-30_18-02_mt-full_26-sum_reduction/candidates/exp_2	head_neck	test	best
207	0.8685313143193178	sum	experiments/manuscript/_seed/multi_task/07-30_18-02_mt-full_26-sum_reduction/candidates/exp_2	chest	test	best
208	0.8208876221498371	sum	experiments/manuscript/_seed/multi_task/07-30_18-02_mt-full_26-sum_reduction/candidates/exp_0	full	test	best
209	0.6462024123633623	sum	experiments/manuscript/_seed/multi_task/07-30_18-02_mt-full_26-sum_reduction/candidates/exp_0	inguinal_lymph_node	test	best
210	0.8208589390407572	sum	experiments/manuscript/_seed/multi_task/07-30_18-02_mt-full_26-sum_reduction/candidates/exp_0	left_lungs	test	best
211	0.8553966189856957	sum	experiments/manuscript/_seed/multi_task/07-30_18-02_mt-full_26-sum_reduction/candidates/exp_0	carinal_lymph_node	test	best
212	0.7328766203237289	sum	experiments/manuscript/_seed/multi_task/07-30_18-02_mt-full_26-sum_reduction/candidates/exp_0	cervical_lymph_node	test	best
213	0.8196381454956653	sum	experiments/manuscript/_seed/multi_task/07-30_18-02_mt-full_26-sum_reduction/candidates/exp_0	paratracheal_lymph_node	test	best
214	0.8010072661566261	sum	experiments/manuscript/_seed/multi_task/07-30_18-02_mt-full_26-sum_reduction/candidates/exp_0	right_lungs	test	best
215	0.5773711976652823	sum	experiments/manuscript/_seed/multi_task/07-30_18-02_mt-full_26-sum_reduction/candidates/exp_0	pelvic_skeleton	test	best
216	0.7657867847411444	sum	experiments/manuscript/_seed/multi_task/07-30_18-02_mt-full_26-sum_reduction/candidates/exp_0	axillary_lymph_node	test	best
217	0.681294904158229	sum	experiments/manuscript/_seed/multi_task/07-30_18-02_mt-full_26-sum_reduction/candidates/exp_0	iliac_lymph_node	test	best
218	0.7560390816999341	sum	experiments/manuscript/_seed/multi_task/07-30_18-02_mt-full_26-sum_reduction/candidates/exp_0	supraclavicular_lymph_node	test	best
219	0.8009970996910127	sum	experiments/manuscript/_seed/multi_task/07-30_18-02_mt-full_26-sum_reduction/candidates/exp_0	retroperitoneal_lymph_node	test	best
220	0.7197598968571006	sum	experiments/manuscript/_seed/multi_task/07-30_18-02_mt-full_26-sum_reduction/candidates/exp_0	mouth	test	best
221	0.8392179749051649	sum	experiments/manuscript/_seed/multi_task/07-30_18-02_mt-full_26-sum_reduction/candidates/exp_0	liver	test	best
222	0.8407453019521985	sum	experiments/manuscript/_seed/multi_task/07-30_18-02_mt-full_26-sum_reduction/candidates/exp_0	abdominal_lymph_node	test	best
223	0.8791884798578036	sum	experiments/manuscript/_seed/multi_task/07-30_18-02_mt-full_26-sum_reduction/candidates/exp_0	hilar_lymph_node	test	best
224	0.6581181542251353	sum	experiments/manuscript/_seed/multi_task/07-30_18-02_mt-full_26-sum_reduction/candidates/exp_0	pelvis	test	best
225	0.7177159289308821	sum	experiments/manuscript/_seed/multi_task/07-30_18-02_mt-full_26-sum_reduction/candidates/exp_0	spine	test	best
226	0.8712387853692201	sum	experiments/manuscript/_seed/multi_task/07-30_18-02_mt-full_26-sum_reduction/candidates/exp_0	lungs	test	best
227	0.7133985973115138	sum	experiments/manuscript/_seed/multi_task/07-30_18-02_mt-full_26-sum_reduction/candidates/exp_0	head	test	best
228	0.8710431332635964	sum	experiments/manuscript/_seed/multi_task/07-30_18-02_mt-full_26-sum_reduction/candidates/exp_0	thoracic_lymph_node	test	best
229	0.7790540964081991	sum	experiments/manuscript/_seed/multi_task/07-30_18-02_mt-full_26-sum_reduction/candidates/exp_0	neck	test	best
230	0.7920927684441198	sum	experiments/manuscript/_seed/multi_task/07-30_18-02_mt-full_26-sum_reduction/candidates/exp_0	abdomen	test	best
231	0.6903490540900612	sum	experiments/manuscript/_seed/multi_task/07-30_18-02_mt-full_26-sum_reduction/candidates/exp_0	skeleton	test	best
232	0.7808617287900603	sum	experiments/manuscript/_seed/multi_task/07-30_18-02_mt-full_26-sum_reduction/candidates/exp_0	head_neck	test	best
233	0.8750551308438694	sum	experiments/manuscript/_seed/multi_task/07-30_18-02_mt-full_26-sum_reduction/candidates/exp_0	chest	test	best
234	0.8215553745928339	sum	experiments/manuscript/_seed/multi_task/07-30_18-02_mt-full_26-sum_reduction/candidates/exp_3	full	test	best
235	0.6168017338861667	sum	experiments/manuscript/_seed/multi_task/07-30_18-02_mt-full_26-sum_reduction/candidates/exp_3	inguinal_lymph_node	test	best
236	0.6535424171787809	sum	experiments/manuscript/_seed/multi_task/07-30_18-02_mt-full_26-sum_reduction/candidates/exp_3	left_lungs	test	best
237	0.7354139575205896	sum	experiments/manuscript/_seed/multi_task/07-30_18-02_mt-full_26-sum_reduction/candidates/exp_3	carinal_lymph_node	test	best
238	0.7279468063671166	sum	experiments/manuscript/_seed/multi_task/07-30_18-02_mt-full_26-sum_reduction/candidates/exp_3	cervical_lymph_node	test	best
239	0.7038965322276668	sum	experiments/manuscript/_seed/multi_task/07-30_18-02_mt-full_26-sum_reduction/candidates/exp_3	paratracheal_lymph_node	test	best
240	0.7426345264183103	sum	experiments/manuscript/_seed/multi_task/07-30_18-02_mt-full_26-sum_reduction/candidates/exp_3	right_lungs	test	best
241	0.5159052643394321	sum	experiments/manuscript/_seed/multi_task/07-30_18-02_mt-full_26-sum_reduction/candidates/exp_3	pelvic_skeleton	test	best
242	0.7837193460490463	sum	experiments/manuscript/_seed/multi_task/07-30_18-02_mt-full_26-sum_reduction/candidates/exp_3	axillary_lymph_node	test	best
243	0.6921412521845266	sum	experiments/manuscript/_seed/multi_task/07-30_18-02_mt-full_26-sum_reduction/candidates/exp_3	iliac_lymph_node	test	best
244	0.7502447601350677	sum	experiments/manuscript/_seed/multi_task/07-30_18-02_mt-full_26-sum_reduction/candidates/exp_3	supraclavicular_lymph_node	test	best
245	0.7981915720432962	sum	experiments/manuscript/_seed/multi_task/07-30_18-02_mt-full_26-sum_reduction/candidates/exp_3	retroperitoneal_lymph_node	test	best
246	0.655760573203982	sum	experiments/manuscript/_seed/multi_task/07-30_18-02_mt-full_26-sum_reduction/candidates/exp_3	mouth	test	best
247	0.7572026067503161	sum	experiments/manuscript/_seed/multi_task/07-30_18-02_mt-full_26-sum_reduction/candidates/exp_3	liver	test	best
248	0.7780514504652436	sum	experiments/manuscript/_seed/multi_task/07-30_18-02_mt-full_26-sum_reduction/candidates/exp_3	abdominal_lymph_node	test	best
249	0.8484023717939815	sum	experiments/manuscript/_seed/multi_task/07-30_18-02_mt-full_26-sum_reduction/candidates/exp_3	hilar_lymph_node	test	best
250	0.6916465050807197	sum	experiments/manuscript/_seed/multi_task/07-30_18-02_mt-full_26-sum_reduction/candidates/exp_3	pelvis	test	best
251	0.7155181267330799	sum	experiments/manuscript/_seed/multi_task/07-30_18-02_mt-full_26-sum_reduction/candidates/exp_3	spine	test	best
252	0.8514579020013802	sum	experiments/manuscript/_seed/multi_task/07-30_18-02_mt-full_26-sum_reduction/candidates/exp_3	lungs	test	best
253	0.688839372686538	sum	experiments/manuscript/_seed/multi_task/07-30_18-02_mt-full_26-sum_reduction/candidates/exp_3	head	test	best
254	0.8547586063912999	sum	experiments/manuscript/_seed/multi_task/07-30_18-02_mt-full_26-sum_reduction/candidates/exp_3	thoracic_lymph_node	test	best
255	0.7387011847301448	sum	experiments/manuscript/_seed/multi_task/07-30_18-02_mt-full_26-sum_reduction/candidates/exp_3	neck	test	best
256	0.7776053080107135	sum	experiments/manuscript/_seed/multi_task/07-30_18-02_mt-full_26-sum_reduction/candidates/exp_3	abdomen	test	best
257	0.6967652544630961	sum	experiments/manuscript/_seed/multi_task/07-30_18-02_mt-full_26-sum_reduction/candidates/exp_3	skeleton	test	best
258	0.737708633285341	sum	experiments/manuscript/_seed/multi_task/07-30_18-02_mt-full_26-sum_reduction/candidates/exp_3	head_neck	test	best
259	0.858727212584534	sum	experiments/manuscript/_seed/multi_task/07-30_18-02_mt-full_26-sum_reduction/candidates/exp_3	chest	test	best
