# Supplementary material for: Multi-task weak supervision enables anatomically-resolved abnormality detection in whole-body FDG-PET/CT
Source: Nat Commun. 2021 Mar 25;12:1880. doi: 10.1038/s41467-021-22018-1 (PMC7994797; doi:10.1038/s41467-021-22018-1)
Supplement: Supplementary file 4 — Source Data [file 41467_2021_22018_MOESM4_ESM.zip › source_data/fig_5a/pvalue.csv]

pvalue	task	name_1	name_2	mean_1	lower_1	upper_1	mean_2	lower_2	upper_2	metric
0.0002	all	mt	sum	0.7956458489519007	0.7812174255323155	0.8110009340863786	0.7586053434333899	0.7442077918847199	0.7735261613038042	roc_auc
0.9998	all	sum	mt	0.7586053434333899	0.7441352277870419	0.7732470472048706	0.7956458489519007	0.7810317174419278	0.8111361792468404	roc_auc
