# Supplementary material for: Multi-task weak supervision enables anatomically-resolved abnormality detection in whole-body FDG-PET/CT
Source: Nat Commun. 2021 Mar 25;12:1880. doi: 10.1038/s41467-021-22018-1 (PMC7994797; doi:10.1038/s41467-021-22018-1)
Supplement: Supplementary file 4 — Source Data [file 41467_2021_22018_MOESM4_ESM.zip › source_data/fig_3b/data.csv]

	roc_auc	name	exeriment_dir	task	split	epoch
0	0.7714076858813701	fully_supervised	experiments/manuscript/_seed/fully-supervised/20-06-17_17-08_st-pretrain_mt_full_26_a/candidates/exp_19	carinal_lymph_node	test	best
1	0.44032921810699593	fully_supervised	experiments/manuscript/_seed/fully-supervised/20-06-17_17-08_st-pretrain_mt_full_26_a/candidates/exp_4	full	test	best
2	0.4880914322250639	fully_supervised	experiments/manuscript/_seed/fully-supervised/20-06-17_17-08_st-pretrain_mt_full_26_a/candidates/exp_9	inguinal_lymph_node	test	best
3	0.8053728070175439	fully_supervised	experiments/manuscript/_seed/fully-supervised/20-06-17_17-08_st-pretrain_mt_full_26_a/candidates/exp_16	carinal_lymph_node	test	best
4	0.4018310804333237	fully_supervised	experiments/manuscript/_seed/fully-supervised/20-06-17_17-08_st-pretrain_mt_full_26_a/candidates/exp_24	cervical_lymph_node	test	best
5	0.8013784461152882	fully_supervised	experiments/manuscript/_seed/fully-supervised/20-06-17_17-08_st-pretrain_mt_full_26_a/candidates/exp_17	carinal_lymph_node	test	best
6	0.5232576726342711	fully_supervised	experiments/manuscript/_seed/fully-supervised/20-06-17_17-08_st-pretrain_mt_full_26_a/candidates/exp_7	inguinal_lymph_node	test	best
7	0.42530240678388825	fully_supervised	experiments/manuscript/_seed/fully-supervised/20-06-17_17-08_st-pretrain_mt_full_26_a/candidates/exp_1	full	test	best
8	0.4178591470258137	fully_supervised	experiments/manuscript/_seed/fully-supervised/20-06-17_17-08_st-pretrain_mt_full_26_a/candidates/exp_2	full	test	best
9	0.40925458286569394	fully_supervised	experiments/manuscript/_seed/fully-supervised/20-06-17_17-08_st-pretrain_mt_full_26_a/candidates/exp_0	full	test	best
10	0.6670396419437341	fully_supervised	experiments/manuscript/_seed/fully-supervised/20-06-17_17-08_st-pretrain_mt_full_26_a/candidates/exp_5	inguinal_lymph_node	test	best
11	0.5620204603580563	fully_supervised	experiments/manuscript/_seed/fully-supervised/20-06-17_17-08_st-pretrain_mt_full_26_a/candidates/exp_6	inguinal_lymph_node	test	best
12	0.8107769423558897	fully_supervised	experiments/manuscript/_seed/fully-supervised/20-06-17_17-08_st-pretrain_mt_full_26_a/candidates/exp_15	carinal_lymph_node	test	best
13	0.6763472222222222	fully_supervised	experiments/manuscript/_seed/fully-supervised/20-06-17_17-08_st-pretrain_mt_full_26_a/candidates/exp_11	left_lungs	test	best
14	0.466458153580673	fully_supervised	experiments/manuscript/_seed/fully-supervised/20-06-17_17-08_st-pretrain_mt_full_26_a/candidates/exp_21	cervical_lymph_node	test	best
15	0.5662563938618925	fully_supervised	experiments/manuscript/_seed/fully-supervised/20-06-17_17-08_st-pretrain_mt_full_26_a/candidates/exp_8	inguinal_lymph_node	test	best
16	0.7356666666666667	fully_supervised	experiments/manuscript/_seed/fully-supervised/20-06-17_17-08_st-pretrain_mt_full_26_a/candidates/exp_13	left_lungs	test	best
17	0.8131787802840433	fully_supervised	experiments/manuscript/_seed/fully-supervised/20-06-17_17-08_st-pretrain_mt_full_26_a/candidates/exp_18	carinal_lymph_node	test	best
18	0.4256141663549071	fully_supervised	experiments/manuscript/_seed/fully-supervised/20-06-17_17-08_st-pretrain_mt_full_26_a/candidates/exp_3	full	test	best
19	0.7019305555555555	fully_supervised	experiments/manuscript/_seed/fully-supervised/20-06-17_17-08_st-pretrain_mt_full_26_a/candidates/exp_14	left_lungs	test	best
20	0.6826388888888888	fully_supervised	experiments/manuscript/_seed/fully-supervised/20-06-17_17-08_st-pretrain_mt_full_26_a/candidates/exp_10	left_lungs	test	best
21	0.4919710478381747	fully_supervised	experiments/manuscript/_seed/fully-supervised/20-06-17_17-08_st-pretrain_mt_full_26_a/candidates/exp_22	cervical_lymph_node	test	best
22	0.7196527777777778	fully_supervised	experiments/manuscript/_seed/fully-supervised/20-06-17_17-08_st-pretrain_mt_full_26_a/candidates/exp_12	left_lungs	test	best
23	0.37609049947272555	fully_supervised	experiments/manuscript/_seed/fully-supervised/20-06-17_17-08_st-pretrain_mt_full_26_a/candidates/exp_23	cervical_lymph_node	test	best
24	0.4004649602147445	fully_supervised	experiments/manuscript/_seed/fully-supervised/20-06-17_17-08_st-pretrain_mt_full_26_a/candidates/exp_20	cervical_lymph_node	test	best
25	0.6860554207636318	fully_supervised	experiments/manuscript/_seed/fully-supervised/20-06-17_17-22_st-pretrain_mt_full_26_b/candidates/exp_19	axillary_lymph_node	test	best
26	0.7211931044911538	fully_supervised	experiments/manuscript/_seed/fully-supervised/20-06-17_17-22_st-pretrain_mt_full_26_b/candidates/exp_4	paratracheal_lymph_node	test	best
27	0.7230604362957305	fully_supervised	experiments/manuscript/_seed/fully-supervised/20-06-17_17-22_st-pretrain_mt_full_26_b/candidates/exp_9	right_lungs	test	best
28	0.7038373132422424	fully_supervised	experiments/manuscript/_seed/fully-supervised/20-06-17_17-22_st-pretrain_mt_full_26_b/candidates/exp_16	axillary_lymph_node	test	best
29	0.606458099513655	fully_supervised	experiments/manuscript/_seed/fully-supervised/20-06-17_17-22_st-pretrain_mt_full_26_b/candidates/exp_24	iliac_lymph_node	test	best
30	0.6916421912910229	fully_supervised	experiments/manuscript/_seed/fully-supervised/20-06-17_17-22_st-pretrain_mt_full_26_b/candidates/exp_17	axillary_lymph_node	test	best
31	0.7093519225872167	fully_supervised	experiments/manuscript/_seed/fully-supervised/20-06-17_17-22_st-pretrain_mt_full_26_b/candidates/exp_7	right_lungs	test	best
32	0.7414184182670498	fully_supervised	experiments/manuscript/_seed/fully-supervised/20-06-17_17-22_st-pretrain_mt_full_26_b/candidates/exp_1	paratracheal_lymph_node	test	best
33	0.7193973990624527	fully_supervised	experiments/manuscript/_seed/fully-supervised/20-06-17_17-22_st-pretrain_mt_full_26_b/candidates/exp_2	paratracheal_lymph_node	test	best
34	0.713481022228943	fully_supervised	experiments/manuscript/_seed/fully-supervised/20-06-17_17-22_st-pretrain_mt_full_26_b/candidates/exp_0	paratracheal_lymph_node	test	best
35	0.7113784907902556	fully_supervised	experiments/manuscript/_seed/fully-supervised/20-06-17_17-22_st-pretrain_mt_full_26_b/candidates/exp_5	right_lungs	test	best
36	0.7138825227060521	fully_supervised	experiments/manuscript/_seed/fully-supervised/20-06-17_17-22_st-pretrain_mt_full_26_b/candidates/exp_6	right_lungs	test	best
37	0.7297918528923508	fully_supervised	experiments/manuscript/_seed/fully-supervised/20-06-17_17-22_st-pretrain_mt_full_26_b/candidates/exp_15	axillary_lymph_node	test	best
38	0.7076606457800512	fully_supervised	experiments/manuscript/_seed/fully-supervised/20-06-17_17-22_st-pretrain_mt_full_26_b/candidates/exp_11	pelvic_skeleton	test	best
39	0.525065469509914	fully_supervised	experiments/manuscript/_seed/fully-supervised/20-06-17_17-22_st-pretrain_mt_full_26_b/candidates/exp_21	iliac_lymph_node	test	best
40	0.7380740174857822	fully_supervised	experiments/manuscript/_seed/fully-supervised/20-06-17_17-22_st-pretrain_mt_full_26_b/candidates/exp_8	right_lungs	test	best
41	0.7086796675191815	fully_supervised	experiments/manuscript/_seed/fully-supervised/20-06-17_17-22_st-pretrain_mt_full_26_b/candidates/exp_13	pelvic_skeleton	test	best
42	0.7270782786361896	fully_supervised	experiments/manuscript/_seed/fully-supervised/20-06-17_17-22_st-pretrain_mt_full_26_b/candidates/exp_18	axillary_lymph_node	test	best
43	0.7227052774837441	fully_supervised	experiments/manuscript/_seed/fully-supervised/20-06-17_17-22_st-pretrain_mt_full_26_b/candidates/exp_3	paratracheal_lymph_node	test	best
44	0.6365888746803069	fully_supervised	experiments/manuscript/_seed/fully-supervised/20-06-17_17-22_st-pretrain_mt_full_26_b/candidates/exp_14	pelvic_skeleton	test	best
45	0.7139546035805626	fully_supervised	experiments/manuscript/_seed/fully-supervised/20-06-17_17-22_st-pretrain_mt_full_26_b/candidates/exp_10	pelvic_skeleton	test	best
46	0.4682005237560793	fully_supervised	experiments/manuscript/_seed/fully-supervised/20-06-17_17-22_st-pretrain_mt_full_26_b/candidates/exp_22	iliac_lymph_node	test	best
47	0.6404251918158568	fully_supervised	experiments/manuscript/_seed/fully-supervised/20-06-17_17-22_st-pretrain_mt_full_26_b/candidates/exp_12	pelvic_skeleton	test	best
48	0.5016835016835016	fully_supervised	experiments/manuscript/_seed/fully-supervised/20-06-17_17-22_st-pretrain_mt_full_26_b/candidates/exp_23	iliac_lymph_node	test	best
49	0.46731200897867564	fully_supervised	experiments/manuscript/_seed/fully-supervised/20-06-17_17-22_st-pretrain_mt_full_26_b/candidates/exp_20	iliac_lymph_node	test	best
50	0.5168407310704961	fully_supervised	experiments/manuscript/_seed/fully-supervised/20-06-17_17-22_st-pretrain_mt_full_26_c/candidates/exp_19	liver	test	best
51	0.34167548767579015	fully_supervised	experiments/manuscript/_seed/fully-supervised/20-06-17_17-22_st-pretrain_mt_full_26_c/candidates/exp_4	supraclavicular_lymph_node	test	best
52	0.32071086807928917	fully_supervised	experiments/manuscript/_seed/fully-supervised/20-06-17_17-22_st-pretrain_mt_full_26_c/candidates/exp_9	retroperitoneal_lymph_node	test	best
53	0.5838120104438642	fully_supervised	experiments/manuscript/_seed/fully-supervised/20-06-17_17-22_st-pretrain_mt_full_26_c/candidates/exp_16	liver	test	best
54	0.46227661227661226	fully_supervised	experiments/manuscript/_seed/fully-supervised/20-06-17_17-22_st-pretrain_mt_full_26_c/candidates/exp_24	abdominal_lymph_node	test	best
55	0.6723237597911227	fully_supervised	experiments/manuscript/_seed/fully-supervised/20-06-17_17-22_st-pretrain_mt_full_26_c/candidates/exp_17	liver	test	best
56	0.3573479152426521	fully_supervised	experiments/manuscript/_seed/fully-supervised/20-06-17_17-22_st-pretrain_mt_full_26_c/candidates/exp_7	retroperitoneal_lymph_node	test	best
57	0.3244367155602601	fully_supervised	experiments/manuscript/_seed/fully-supervised/20-06-17_17-22_st-pretrain_mt_full_26_c/candidates/exp_1	supraclavicular_lymph_node	test	best
58	0.29721760169363376	fully_supervised	experiments/manuscript/_seed/fully-supervised/20-06-17_17-22_st-pretrain_mt_full_26_c/candidates/exp_2	supraclavicular_lymph_node	test	best
59	0.33101466807802815	fully_supervised	experiments/manuscript/_seed/fully-supervised/20-06-17_17-22_st-pretrain_mt_full_26_c/candidates/exp_0	supraclavicular_lymph_node	test	best
60	0.4024606971975393	fully_supervised	experiments/manuscript/_seed/fully-supervised/20-06-17_17-22_st-pretrain_mt_full_26_c/candidates/exp_5	retroperitoneal_lymph_node	test	best
61	0.3339712918660287	fully_supervised	experiments/manuscript/_seed/fully-supervised/20-06-17_17-22_st-pretrain_mt_full_26_c/candidates/exp_6	retroperitoneal_lymph_node	test	best
62	0.5469973890339426	fully_supervised	experiments/manuscript/_seed/fully-supervised/20-06-17_17-22_st-pretrain_mt_full_26_c/candidates/exp_15	liver	test	best
63	0.5853621654317254	fully_supervised	experiments/manuscript/_seed/fully-supervised/20-06-17_17-22_st-pretrain_mt_full_26_c/candidates/exp_11	mouth	test	best
64	0.4987179487179487	fully_supervised	experiments/manuscript/_seed/fully-supervised/20-06-17_17-22_st-pretrain_mt_full_26_c/candidates/exp_21	abdominal_lymph_node	test	best
65	0.5842105263157895	fully_supervised	experiments/manuscript/_seed/fully-supervised/20-06-17_17-22_st-pretrain_mt_full_26_c/candidates/exp_8	retroperitoneal_lymph_node	test	best
66	0.5401481929532739	fully_supervised	experiments/manuscript/_seed/fully-supervised/20-06-17_17-22_st-pretrain_mt_full_26_c/candidates/exp_13	mouth	test	best
67	0.5490045691906005	fully_supervised	experiments/manuscript/_seed/fully-supervised/20-06-17_17-22_st-pretrain_mt_full_26_c/candidates/exp_18	liver	test	best
68	0.3102222894299108	fully_supervised	experiments/manuscript/_seed/fully-supervised/20-06-17_17-22_st-pretrain_mt_full_26_c/candidates/exp_3	supraclavicular_lymph_node	test	best
69	0.561432027823983	fully_supervised	experiments/manuscript/_seed/fully-supervised/20-06-17_17-22_st-pretrain_mt_full_26_c/candidates/exp_14	mouth	test	best
70	0.5734538031150763	fully_supervised	experiments/manuscript/_seed/fully-supervised/20-06-17_17-22_st-pretrain_mt_full_26_c/candidates/exp_10	mouth	test	best
71	0.544094794094794	fully_supervised	experiments/manuscript/_seed/fully-supervised/20-06-17_17-22_st-pretrain_mt_full_26_c/candidates/exp_22	abdominal_lymph_node	test	best
72	0.5814872221382126	fully_supervised	experiments/manuscript/_seed/fully-supervised/20-06-17_17-22_st-pretrain_mt_full_26_c/candidates/exp_12	mouth	test	best
73	0.4820512820512821	fully_supervised	experiments/manuscript/_seed/fully-supervised/20-06-17_17-22_st-pretrain_mt_full_26_c/candidates/exp_23	abdominal_lymph_node	test	best
74	0.39112276612276614	fully_supervised	experiments/manuscript/_seed/fully-supervised/20-06-17_17-22_st-pretrain_mt_full_26_c/candidates/exp_20	abdominal_lymph_node	test	best
75	0.7464401758409785	fully_supervised	experiments/manuscript/_seed/fully-supervised/20-06-17_17-22_st-pretrain_mt_full_26_d/candidates/exp_19	lungs	test	best
76	0.8138111010739737	fully_supervised	experiments/manuscript/_seed/fully-supervised/20-06-17_17-22_st-pretrain_mt_full_26_d/candidates/exp_4	hilar_lymph_node	test	best
77	0.5235595471507178	fully_supervised	experiments/manuscript/_seed/fully-supervised/20-06-17_17-22_st-pretrain_mt_full_26_d/candidates/exp_9	pelvis	test	best
78	0.7267536314984709	fully_supervised	experiments/manuscript/_seed/fully-supervised/20-06-17_17-22_st-pretrain_mt_full_26_d/candidates/exp_16	lungs	test	best
79	0.5747766736926628	fully_supervised	experiments/manuscript/_seed/fully-supervised/20-06-17_17-22_st-pretrain_mt_full_26_d/candidates/exp_24	head	test	best
80	0.7580195591233435	fully_supervised	experiments/manuscript/_seed/fully-supervised/20-06-17_17-22_st-pretrain_mt_full_26_d/candidates/exp_17	lungs	test	best
81	0.6041679843147176	fully_supervised	experiments/manuscript/_seed/fully-supervised/20-06-17_17-22_st-pretrain_mt_full_26_d/candidates/exp_7	pelvis	test	best
82	0.8638336846331427	fully_supervised	experiments/manuscript/_seed/fully-supervised/20-06-17_17-22_st-pretrain_mt_full_26_d/candidates/exp_1	hilar_lymph_node	test	best
83	0.8497440529960855	fully_supervised	experiments/manuscript/_seed/fully-supervised/20-06-17_17-22_st-pretrain_mt_full_26_d/candidates/exp_2	hilar_lymph_node	test	best
84	0.8053799056509083	fully_supervised	experiments/manuscript/_seed/fully-supervised/20-06-17_17-22_st-pretrain_mt_full_26_d/candidates/exp_0	hilar_lymph_node	test	best
85	0.5921589399784959	fully_supervised	experiments/manuscript/_seed/fully-supervised/20-06-17_17-22_st-pretrain_mt_full_26_d/candidates/exp_5	pelvis	test	best
86	0.5322244007336665	fully_supervised	experiments/manuscript/_seed/fully-supervised/20-06-17_17-22_st-pretrain_mt_full_26_d/candidates/exp_6	pelvis	test	best
87	0.7345024209989806	fully_supervised	experiments/manuscript/_seed/fully-supervised/20-06-17_17-22_st-pretrain_mt_full_26_d/candidates/exp_15	lungs	test	best
88	0.6953324808184143	fully_supervised	experiments/manuscript/_seed/fully-supervised/20-06-17_17-22_st-pretrain_mt_full_26_d/candidates/exp_11	spine	test	best
89	0.6044740539997993	fully_supervised	experiments/manuscript/_seed/fully-supervised/20-06-17_17-22_st-pretrain_mt_full_26_d/candidates/exp_21	head	test	best
90	0.5909809626209601	fully_supervised	experiments/manuscript/_seed/fully-supervised/20-06-17_17-22_st-pretrain_mt_full_26_d/candidates/exp_8	pelvis	test	best
91	0.6165880754475703	fully_supervised	experiments/manuscript/_seed/fully-supervised/20-06-17_17-22_st-pretrain_mt_full_26_d/candidates/exp_13	spine	test	best
92	0.7400372706422018	fully_supervised	experiments/manuscript/_seed/fully-supervised/20-06-17_17-22_st-pretrain_mt_full_26_d/candidates/exp_18	lungs	test	best
93	0.8724279835390946	fully_supervised	experiments/manuscript/_seed/fully-supervised/20-06-17_17-22_st-pretrain_mt_full_26_d/candidates/exp_3	hilar_lymph_node	test	best
94	0.6869005754475703	fully_supervised	experiments/manuscript/_seed/fully-supervised/20-06-17_17-22_st-pretrain_mt_full_26_d/candidates/exp_14	spine	test	best
95	0.6949728260869565	fully_supervised	experiments/manuscript/_seed/fully-supervised/20-06-17_17-22_st-pretrain_mt_full_26_d/candidates/exp_10	spine	test	best
96	0.5858677105289571	fully_supervised	experiments/manuscript/_seed/fully-supervised/20-06-17_17-22_st-pretrain_mt_full_26_d/candidates/exp_22	head	test	best
97	0.706781489769821	fully_supervised	experiments/manuscript/_seed/fully-supervised/20-06-17_17-22_st-pretrain_mt_full_26_d/candidates/exp_12	spine	test	best
98	0.5727441533674595	fully_supervised	experiments/manuscript/_seed/fully-supervised/20-06-17_17-22_st-pretrain_mt_full_26_d/candidates/exp_23	head	test	best
99	0.6242974003814112	fully_supervised	experiments/manuscript/_seed/fully-supervised/20-06-17_17-22_st-pretrain_mt_full_26_d/candidates/exp_20	head	test	best
100	0.6306758397409956	fully_supervised	experiments/manuscript/_seed/fully-supervised/20-06-17_17-22_st-pretrain_mt_full_26_e/candidates/exp_19	skeleton	test	best
101	0.8061064249820532	fully_supervised	experiments/manuscript/_seed/fully-supervised/20-06-17_17-22_st-pretrain_mt_full_26_e/candidates/exp_27	chest	test	best
102	0.7753753753753755	fully_supervised	experiments/manuscript/_seed/fully-supervised/20-06-17_17-22_st-pretrain_mt_full_26_e/candidates/exp_4	thoracic_lymph_node	test	best
103	0.4563241106719368	fully_supervised	experiments/manuscript/_seed/fully-supervised/20-06-17_17-22_st-pretrain_mt_full_26_e/candidates/exp_9	neck	test	best
104	0.6860279239174424	fully_supervised	experiments/manuscript/_seed/fully-supervised/20-06-17_17-22_st-pretrain_mt_full_26_e/candidates/exp_16	skeleton	test	best
105	0.7726130653266332	fully_supervised	experiments/manuscript/_seed/fully-supervised/20-06-17_17-22_st-pretrain_mt_full_26_e/candidates/exp_29	chest	test	best
106	0.4892960368392691	fully_supervised	experiments/manuscript/_seed/fully-supervised/20-06-17_17-22_st-pretrain_mt_full_26_e/candidates/exp_24	head_neck	test	best
107	0.7053723188992311	fully_supervised	experiments/manuscript/_seed/fully-supervised/20-06-17_17-22_st-pretrain_mt_full_26_e/candidates/exp_17	skeleton	test	best
108	0.43178994918125346	fully_supervised	experiments/manuscript/_seed/fully-supervised/20-06-17_17-22_st-pretrain_mt_full_26_e/candidates/exp_7	neck	test	best
109	0.7935018351685019	fully_supervised	experiments/manuscript/_seed/fully-supervised/20-06-17_17-22_st-pretrain_mt_full_26_e/candidates/exp_1	thoracic_lymph_node	test	best
110	0.7992492492492493	fully_supervised	experiments/manuscript/_seed/fully-supervised/20-06-17_17-22_st-pretrain_mt_full_26_e/candidates/exp_2	thoracic_lymph_node	test	best
111	0.7690023356690023	fully_supervised	experiments/manuscript/_seed/fully-supervised/20-06-17_17-22_st-pretrain_mt_full_26_e/candidates/exp_0	thoracic_lymph_node	test	best
112	0.4145115753811406	fully_supervised	experiments/manuscript/_seed/fully-supervised/20-06-17_17-22_st-pretrain_mt_full_26_e/candidates/exp_5	neck	test	best
113	0.4164878599661208	fully_supervised	experiments/manuscript/_seed/fully-supervised/20-06-17_17-22_st-pretrain_mt_full_26_e/candidates/exp_6	neck	test	best
114	0.687434237150951	fully_supervised	experiments/manuscript/_seed/fully-supervised/20-06-17_17-22_st-pretrain_mt_full_26_e/candidates/exp_15	skeleton	test	best
115	0.46868574604056684	fully_supervised	experiments/manuscript/_seed/fully-supervised/20-06-17_17-22_st-pretrain_mt_full_26_e/candidates/exp_11	abdomen	test	best
116	0.4893450252290207	fully_supervised	experiments/manuscript/_seed/fully-supervised/20-06-17_17-22_st-pretrain_mt_full_26_e/candidates/exp_21	head_neck	test	best
117	0.7444813352476669	fully_supervised	experiments/manuscript/_seed/fully-supervised/20-06-17_17-22_st-pretrain_mt_full_26_e/candidates/exp_28	chest	test	best
118	0.453613777526821	fully_supervised	experiments/manuscript/_seed/fully-supervised/20-06-17_17-22_st-pretrain_mt_full_26_e/candidates/exp_8	neck	test	best
119	0.7620917085427135	fully_supervised	experiments/manuscript/_seed/fully-supervised/20-06-17_17-22_st-pretrain_mt_full_26_e/candidates/exp_25	chest	test	best
120	0.5027785495971104	fully_supervised	experiments/manuscript/_seed/fully-supervised/20-06-17_17-22_st-pretrain_mt_full_26_e/candidates/exp_13	abdomen	test	best
121	0.6834075273168758	fully_supervised	experiments/manuscript/_seed/fully-supervised/20-06-17_17-22_st-pretrain_mt_full_26_e/candidates/exp_18	skeleton	test	best
122	0.7812312312312313	fully_supervised	experiments/manuscript/_seed/fully-supervised/20-06-17_17-22_st-pretrain_mt_full_26_e/candidates/exp_3	thoracic_lymph_node	test	best
123	0.780801328068916	fully_supervised	experiments/manuscript/_seed/fully-supervised/20-06-17_17-22_st-pretrain_mt_full_26_e/candidates/exp_26	chest	test	best
124	0.5135037510419562	fully_supervised	experiments/manuscript/_seed/fully-supervised/20-06-17_17-22_st-pretrain_mt_full_26_e/candidates/exp_14	abdomen	test	best
125	0.5598777438177271	fully_supervised	experiments/manuscript/_seed/fully-supervised/20-06-17_17-22_st-pretrain_mt_full_26_e/candidates/exp_10	abdomen	test	best
126	0.5193871552442071	fully_supervised	experiments/manuscript/_seed/fully-supervised/20-06-17_17-22_st-pretrain_mt_full_26_e/candidates/exp_22	head_neck	test	best
127	0.48405112531258687	fully_supervised	experiments/manuscript/_seed/fully-supervised/20-06-17_17-22_st-pretrain_mt_full_26_e/candidates/exp_12	abdomen	test	best
128	0.4923578111987459	fully_supervised	experiments/manuscript/_seed/fully-supervised/20-06-17_17-22_st-pretrain_mt_full_26_e/candidates/exp_23	head_neck	test	best
129	0.4803556557095968	fully_supervised	experiments/manuscript/_seed/fully-supervised/20-06-17_17-22_st-pretrain_mt_full_26_e/candidates/exp_20	head_neck	test	best
130	0.9153091060985798	weakly_supervised	experiments/manuscript/_seed/single_task/08-01_12-42_st-pretrain_mt_full_26_a/candidates/exp_19	carinal_lymph_node	test_423	best
131	0.8269110861703455	weakly_supervised	experiments/manuscript/_seed/single_task/08-01_12-42_st-pretrain_mt_full_26_a/candidates/exp_4	full	test_423	best
132	0.9222346547314578	weakly_supervised	experiments/manuscript/_seed/single_task/08-01_12-42_st-pretrain_mt_full_26_a/candidates/exp_9	inguinal_lymph_node	test_423	best
133	0.9180242272347535	weakly_supervised	experiments/manuscript/_seed/single_task/08-01_12-42_st-pretrain_mt_full_26_a/candidates/exp_16	carinal_lymph_node	test_423	best
134	0.7965679225385869	weakly_supervised	experiments/manuscript/_seed/single_task/08-01_12-42_st-pretrain_mt_full_26_a/candidates/exp_24	cervical_lymph_node	test_423	best
135	0.9194862155388471	weakly_supervised	experiments/manuscript/_seed/single_task/08-01_12-42_st-pretrain_mt_full_26_a/candidates/exp_17	carinal_lymph_node	test_423	best
136	0.9197570332480818	weakly_supervised	experiments/manuscript/_seed/single_task/08-01_12-42_st-pretrain_mt_full_26_a/candidates/exp_7	inguinal_lymph_node	test_423	best
137	0.8068025938396308	weakly_supervised	experiments/manuscript/_seed/single_task/08-01_12-42_st-pretrain_mt_full_26_a/candidates/exp_1	full	test_423	best
138	0.8550317994762439	weakly_supervised	experiments/manuscript/_seed/single_task/08-01_12-42_st-pretrain_mt_full_26_a/candidates/exp_2	full	test_423	best
139	0.8691233320862951	weakly_supervised	experiments/manuscript/_seed/single_task/08-01_12-42_st-pretrain_mt_full_26_a/candidates/exp_0	full	test_423	best
140	0.9299872122762148	weakly_supervised	experiments/manuscript/_seed/single_task/08-01_12-42_st-pretrain_mt_full_26_a/candidates/exp_5	inguinal_lymph_node	test_423	best
141	0.9305466751918159	weakly_supervised	experiments/manuscript/_seed/single_task/08-01_12-42_st-pretrain_mt_full_26_a/candidates/exp_6	inguinal_lymph_node	test_423	best
142	0.9342105263157895	weakly_supervised	experiments/manuscript/_seed/single_task/08-01_12-42_st-pretrain_mt_full_26_a/candidates/exp_15	carinal_lymph_node	test_423	best
143	0.8231111111111111	weakly_supervised	experiments/manuscript/_seed/single_task/08-01_12-42_st-pretrain_mt_full_26_a/candidates/exp_11	left_lungs	test_423	best
144	0.781612501198351	weakly_supervised	experiments/manuscript/_seed/single_task/08-01_12-42_st-pretrain_mt_full_26_a/candidates/exp_21	cervical_lymph_node	test_423	best
145	0.906010230179028	weakly_supervised	experiments/manuscript/_seed/single_task/08-01_12-42_st-pretrain_mt_full_26_a/candidates/exp_8	inguinal_lymph_node	test_423	best
146	0.8385555555555555	weakly_supervised	experiments/manuscript/_seed/single_task/08-01_12-42_st-pretrain_mt_full_26_a/candidates/exp_13	left_lungs	test_423	best
147	0.9171888053467002	weakly_supervised	experiments/manuscript/_seed/single_task/08-01_12-42_st-pretrain_mt_full_26_a/candidates/exp_18	carinal_lymph_node	test_423	best
148	0.8288751714677641	weakly_supervised	experiments/manuscript/_seed/single_task/08-01_12-42_st-pretrain_mt_full_26_a/candidates/exp_3	full	test_423	best
149	0.8172222222222222	weakly_supervised	experiments/manuscript/_seed/single_task/08-01_12-42_st-pretrain_mt_full_26_a/candidates/exp_14	left_lungs	test_423	best
150	0.8605	weakly_supervised	experiments/manuscript/_seed/single_task/08-01_12-42_st-pretrain_mt_full_26_a/candidates/exp_10	left_lungs	test_423	best
151	0.798916690633688	weakly_supervised	experiments/manuscript/_seed/single_task/08-01_12-42_st-pretrain_mt_full_26_a/candidates/exp_22	cervical_lymph_node	test_423	best
152	0.8248888888888889	weakly_supervised	experiments/manuscript/_seed/single_task/08-01_12-42_st-pretrain_mt_full_26_a/candidates/exp_12	left_lungs	test_423	best
153	0.8161729460262678	weakly_supervised	experiments/manuscript/_seed/single_task/08-01_12-42_st-pretrain_mt_full_26_a/candidates/exp_23	cervical_lymph_node	test_423	best
154	0.780749688428722	weakly_supervised	experiments/manuscript/_seed/single_task/08-01_12-42_st-pretrain_mt_full_26_a/candidates/exp_20	cervical_lymph_node	test_423	best
155	0.6725617159044922	weakly_supervised	experiments/manuscript/_seed/single_task/08-01_12-42_st-pretrain_mt_full_26_b/candidates/exp_19	skeleton	test_423	best
156	0.8369077530509692	weakly_supervised	experiments/manuscript/_seed/single_task/08-01_12-42_st-pretrain_mt_full_26_b/candidates/exp_27	chest	test_423	best
157	0.8722389055722389	weakly_supervised	experiments/manuscript/_seed/single_task/08-01_12-42_st-pretrain_mt_full_26_b/candidates/exp_4	thoracic_lymph_node	test_423	best
158	0.8194240542066629	weakly_supervised	experiments/manuscript/_seed/single_task/08-01_12-42_st-pretrain_mt_full_26_b/candidates/exp_9	neck	test_423	best
159	0.7117766086604614	weakly_supervised	experiments/manuscript/_seed/single_task/08-01_12-42_st-pretrain_mt_full_26_b/candidates/exp_16	skeleton	test_423	best
160	0.816650215362527	weakly_supervised	experiments/manuscript/_seed/single_task/08-01_12-42_st-pretrain_mt_full_26_b/candidates/exp_29	chest	test_423	best
161	0.8176407191495615	weakly_supervised	experiments/manuscript/_seed/single_task/08-01_12-42_st-pretrain_mt_full_26_b/candidates/exp_24	head_neck	test_423	best
162	0.6681100768919466	weakly_supervised	experiments/manuscript/_seed/single_task/08-01_12-42_st-pretrain_mt_full_26_b/candidates/exp_17	skeleton	test_423	best
163	0.777329192546584	weakly_supervised	experiments/manuscript/_seed/single_task/08-01_12-42_st-pretrain_mt_full_26_b/candidates/exp_7	neck	test_423	best
164	0.8704371037704371	weakly_supervised	experiments/manuscript/_seed/single_task/08-01_12-42_st-pretrain_mt_full_26_b/candidates/exp_1	thoracic_lymph_node	test_423	best
165	0.854688021354688	weakly_supervised	experiments/manuscript/_seed/single_task/08-01_12-42_st-pretrain_mt_full_26_b/candidates/exp_2	thoracic_lymph_node	test_423	best
166	0.8709376042709376	weakly_supervised	experiments/manuscript/_seed/single_task/08-01_12-42_st-pretrain_mt_full_26_b/candidates/exp_0	thoracic_lymph_node	test_423	best
167	0.7863636363636364	weakly_supervised	experiments/manuscript/_seed/single_task/08-01_12-42_st-pretrain_mt_full_26_b/candidates/exp_5	neck	test_423	best
168	0.7939299830604178	weakly_supervised	experiments/manuscript/_seed/single_task/08-01_12-42_st-pretrain_mt_full_26_b/candidates/exp_6	neck	test_423	best
169	0.7058680696074464	weakly_supervised	experiments/manuscript/_seed/single_task/08-01_12-42_st-pretrain_mt_full_26_b/candidates/exp_15	skeleton	test_423	best
170	0.8324256737982774	weakly_supervised	experiments/manuscript/_seed/single_task/08-01_12-42_st-pretrain_mt_full_26_b/candidates/exp_11	abdomen	test_423	best
171	0.8073531573017194	weakly_supervised	experiments/manuscript/_seed/single_task/08-01_12-42_st-pretrain_mt_full_26_b/candidates/exp_21	head_neck	test_423	best
172	0.8438173007896625	weakly_supervised	experiments/manuscript/_seed/single_task/08-01_12-42_st-pretrain_mt_full_26_b/candidates/exp_28	chest	test_423	best
173	0.7805759457933371	weakly_supervised	experiments/manuscript/_seed/single_task/08-01_12-42_st-pretrain_mt_full_26_b/candidates/exp_8	neck	test_423	best
174	0.8320620961952621	weakly_supervised	experiments/manuscript/_seed/single_task/08-01_12-42_st-pretrain_mt_full_26_b/candidates/exp_25	chest	test_423	best
175	0.8419005279244235	weakly_supervised	experiments/manuscript/_seed/single_task/08-01_12-42_st-pretrain_mt_full_26_b/candidates/exp_13	abdomen	test_423	best
176	0.7330635370295427	weakly_supervised	experiments/manuscript/_seed/single_task/08-01_12-42_st-pretrain_mt_full_26_b/candidates/exp_18	skeleton	test_423	best
177	0.8741074407741074	weakly_supervised	experiments/manuscript/_seed/single_task/08-01_12-42_st-pretrain_mt_full_26_b/candidates/exp_3	thoracic_lymph_node	test_423	best
178	0.8298636037329505	weakly_supervised	experiments/manuscript/_seed/single_task/08-01_12-42_st-pretrain_mt_full_26_b/candidates/exp_26	chest	test_423	best
179	0.8035287579883301	weakly_supervised	experiments/manuscript/_seed/single_task/08-01_12-42_st-pretrain_mt_full_26_b/candidates/exp_14	abdomen	test_423	best
180	0.798944151153098	weakly_supervised	experiments/manuscript/_seed/single_task/08-01_12-42_st-pretrain_mt_full_26_b/candidates/exp_10	abdomen	test_423	best
181	0.8037035222652232	weakly_supervised	experiments/manuscript/_seed/single_task/08-01_12-42_st-pretrain_mt_full_26_b/candidates/exp_22	head_neck	test_423	best
182	0.8228396776882467	weakly_supervised	experiments/manuscript/_seed/single_task/08-01_12-42_st-pretrain_mt_full_26_b/candidates/exp_12	abdomen	test_423	best
183	0.8247930240532995	weakly_supervised	experiments/manuscript/_seed/single_task/08-01_12-42_st-pretrain_mt_full_26_b/candidates/exp_23	head_neck	test_423	best
184	0.8000538872287267	weakly_supervised	experiments/manuscript/_seed/single_task/08-01_12-42_st-pretrain_mt_full_26_b/candidates/exp_20	head_neck	test_423	best
185	0.853433995922528	weakly_supervised	experiments/manuscript/_seed/single_task/08-01_12-42_st-pretrain_mt_full_26_c/candidates/exp_19	lungs	test_423	best
186	0.9246210980628324	weakly_supervised	experiments/manuscript/_seed/single_task/08-01_12-42_st-pretrain_mt_full_26_c/candidates/exp_4	hilar_lymph_node	test_423	best
187	0.8090886091961292	weakly_supervised	experiments/manuscript/_seed/single_task/08-01_12-42_st-pretrain_mt_full_26_c/candidates/exp_9	pelvis	test_423	best
188	0.8358817533129459	weakly_supervised	experiments/manuscript/_seed/single_task/08-01_12-42_st-pretrain_mt_full_26_c/candidates/exp_16	lungs	test_423	best
189	0.6611462410920406	weakly_supervised	experiments/manuscript/_seed/single_task/08-01_12-42_st-pretrain_mt_full_26_c/candidates/exp_24	head	test_423	best
190	0.8183613659531092	weakly_supervised	experiments/manuscript/_seed/single_task/08-01_12-42_st-pretrain_mt_full_26_c/candidates/exp_17	lungs	test_423	best
191	0.8230662197204478	weakly_supervised	experiments/manuscript/_seed/single_task/08-01_12-42_st-pretrain_mt_full_26_c/candidates/exp_7	pelvis	test_423	best
192	0.9045970089330522	weakly_supervised	experiments/manuscript/_seed/single_task/08-01_12-42_st-pretrain_mt_full_26_c/candidates/exp_1	hilar_lymph_node	test_423	best
193	0.9199538291679213	weakly_supervised	experiments/manuscript/_seed/single_task/08-01_12-42_st-pretrain_mt_full_26_c/candidates/exp_2	hilar_lymph_node	test_423	best
194	0.9176954732510288	weakly_supervised	experiments/manuscript/_seed/single_task/08-01_12-42_st-pretrain_mt_full_26_c/candidates/exp_0	hilar_lymph_node	test_423	best
195	0.811523622794257	weakly_supervised	experiments/manuscript/_seed/single_task/08-01_12-42_st-pretrain_mt_full_26_c/candidates/exp_5	pelvis	test_423	best
196	0.7948896337992536	weakly_supervised	experiments/manuscript/_seed/single_task/08-01_12-42_st-pretrain_mt_full_26_c/candidates/exp_6	pelvis	test_423	best
197	0.8285550458715597	weakly_supervised	experiments/manuscript/_seed/single_task/08-01_12-42_st-pretrain_mt_full_26_c/candidates/exp_15	lungs	test_423	best
198	0.6824648337595908	weakly_supervised	experiments/manuscript/_seed/single_task/08-01_12-42_st-pretrain_mt_full_26_c/candidates/exp_11	spine	test_423	best
199	0.7060624309946804	weakly_supervised	experiments/manuscript/_seed/single_task/08-01_12-42_st-pretrain_mt_full_26_c/candidates/exp_21	head	test_423	best
200	0.8265764341281386	weakly_supervised	experiments/manuscript/_seed/single_task/08-01_12-42_st-pretrain_mt_full_26_c/candidates/exp_8	pelvis	test_423	best
201	0.664242327365729	weakly_supervised	experiments/manuscript/_seed/single_task/08-01_12-42_st-pretrain_mt_full_26_c/candidates/exp_13	spine	test_423	best
202	0.8284913353720693	weakly_supervised	experiments/manuscript/_seed/single_task/08-01_12-42_st-pretrain_mt_full_26_c/candidates/exp_18	lungs	test_423	best
203	0.9126769045468232	weakly_supervised	experiments/manuscript/_seed/single_task/08-01_12-42_st-pretrain_mt_full_26_c/candidates/exp_3	hilar_lymph_node	test_423	best
204	0.6683184143222507	weakly_supervised	experiments/manuscript/_seed/single_task/08-01_12-42_st-pretrain_mt_full_26_c/candidates/exp_14	spine	test_423	best
205	0.7395300511508951	weakly_supervised	experiments/manuscript/_seed/single_task/08-01_12-42_st-pretrain_mt_full_26_c/candidates/exp_10	spine	test_423	best
206	0.6910067248820636	weakly_supervised	experiments/manuscript/_seed/single_task/08-01_12-42_st-pretrain_mt_full_26_c/candidates/exp_22	head	test_423	best
207	0.6349904092071611	weakly_supervised	experiments/manuscript/_seed/single_task/08-01_12-42_st-pretrain_mt_full_26_c/candidates/exp_12	spine	test_423	best
208	0.6954732510288065	weakly_supervised	experiments/manuscript/_seed/single_task/08-01_12-42_st-pretrain_mt_full_26_c/candidates/exp_23	head	test_423	best
209	0.6882465120947505	weakly_supervised	experiments/manuscript/_seed/single_task/08-01_12-42_st-pretrain_mt_full_26_c/candidates/exp_20	head	test_423	best
210	0.9407963446475196	weakly_supervised	experiments/manuscript/_seed/single_task/08-01_12-42_st-pretrain_mt_full_26_d/candidates/exp_19	liver	test_423	best
211	0.8558143051565099	weakly_supervised	experiments/manuscript/_seed/single_task/08-01_12-42_st-pretrain_mt_full_26_d/candidates/exp_4	supraclavicular_lymph_node	test_423	best
212	0.8483937115516063	weakly_supervised	experiments/manuscript/_seed/single_task/08-01_12-42_st-pretrain_mt_full_26_d/candidates/exp_9	retroperitoneal_lymph_node	test_423	best
213	0.9157310704960835	weakly_supervised	experiments/manuscript/_seed/single_task/08-01_12-42_st-pretrain_mt_full_26_d/candidates/exp_16	liver	test_423	best
214	0.7944832944832945	weakly_supervised	experiments/manuscript/_seed/single_task/08-01_12-42_st-pretrain_mt_full_26_d/candidates/exp_24	abdominal_lymph_node	test_423	best
215	0.9300913838120105	weakly_supervised	experiments/manuscript/_seed/single_task/08-01_12-42_st-pretrain_mt_full_26_d/candidates/exp_17	liver	test_423	best
216	0.8421052631578948	weakly_supervised	experiments/manuscript/_seed/single_task/08-01_12-42_st-pretrain_mt_full_26_d/candidates/exp_7	retroperitoneal_lymph_node	test_423	best
217	0.8938454559201573	weakly_supervised	experiments/manuscript/_seed/single_task/08-01_12-42_st-pretrain_mt_full_26_d/candidates/exp_1	supraclavicular_lymph_node	test_423	best
218	0.8639044306668682	weakly_supervised	experiments/manuscript/_seed/single_task/08-01_12-42_st-pretrain_mt_full_26_d/candidates/exp_2	supraclavicular_lymph_node	test_423	best
219	0.8846968093149856	weakly_supervised	experiments/manuscript/_seed/single_task/08-01_12-42_st-pretrain_mt_full_26_d/candidates/exp_0	supraclavicular_lymph_node	test_423	best
220	0.9129870129870129	weakly_supervised	experiments/manuscript/_seed/single_task/08-01_12-42_st-pretrain_mt_full_26_d/candidates/exp_5	retroperitoneal_lymph_node	test_423	best
221	0.8437457279562542	weakly_supervised	experiments/manuscript/_seed/single_task/08-01_12-42_st-pretrain_mt_full_26_d/candidates/exp_6	retroperitoneal_lymph_node	test_423	best
222	0.9261749347258486	weakly_supervised	experiments/manuscript/_seed/single_task/08-01_12-42_st-pretrain_mt_full_26_d/candidates/exp_15	liver	test_423	best
223	0.7991834265840011	weakly_supervised	experiments/manuscript/_seed/single_task/08-01_12-42_st-pretrain_mt_full_26_d/candidates/exp_11	mouth	test_423	best
224	0.7548562548562547	weakly_supervised	experiments/manuscript/_seed/single_task/08-01_12-42_st-pretrain_mt_full_26_d/candidates/exp_21	abdominal_lymph_node	test_423	best
225	0.8920710868079289	weakly_supervised	experiments/manuscript/_seed/single_task/08-01_12-42_st-pretrain_mt_full_26_d/candidates/exp_8	retroperitoneal_lymph_node	test_423	best
226	0.716618781188568	weakly_supervised	experiments/manuscript/_seed/single_task/08-01_12-42_st-pretrain_mt_full_26_d/candidates/exp_13	mouth	test_423	best
227	0.9180156657963446	weakly_supervised	experiments/manuscript/_seed/single_task/08-01_12-42_st-pretrain_mt_full_26_d/candidates/exp_18	liver	test_423	best
228	0.8648117344624225	weakly_supervised	experiments/manuscript/_seed/single_task/08-01_12-42_st-pretrain_mt_full_26_d/candidates/exp_3	supraclavicular_lymph_node	test_423	best
229	0.7665204899440495	weakly_supervised	experiments/manuscript/_seed/single_task/08-01_12-42_st-pretrain_mt_full_26_d/candidates/exp_14	mouth	test_423	best
230	0.7551035838499923	weakly_supervised	experiments/manuscript/_seed/single_task/08-01_12-42_st-pretrain_mt_full_26_d/candidates/exp_10	mouth	test_423	best
231	0.767987567987568	weakly_supervised	experiments/manuscript/_seed/single_task/08-01_12-42_st-pretrain_mt_full_26_d/candidates/exp_22	abdominal_lymph_node	test_423	best
232	0.7521548465144412	weakly_supervised	experiments/manuscript/_seed/single_task/08-01_12-42_st-pretrain_mt_full_26_d/candidates/exp_12	mouth	test_423	best
233	0.7755244755244755	weakly_supervised	experiments/manuscript/_seed/single_task/08-01_12-42_st-pretrain_mt_full_26_d/candidates/exp_23	abdominal_lymph_node	test_423	best
234	0.7905982905982906	weakly_supervised	experiments/manuscript/_seed/single_task/08-01_12-42_st-pretrain_mt_full_26_d/candidates/exp_20	abdominal_lymph_node	test_423	best
235	0.9302771038181585	weakly_supervised	experiments/manuscript/_seed/single_task/08-01_12-42_st-pretrain_mt_full_26_e/candidates/exp_19	axillary_lymph_node	test_423	best
236	0.8513533948283684	weakly_supervised	experiments/manuscript/_seed/single_task/08-01_12-42_st-pretrain_mt_full_26_e/candidates/exp_4	paratracheal_lymph_node	test_423	best
237	0.8174178762414056	weakly_supervised	experiments/manuscript/_seed/single_task/08-01_12-42_st-pretrain_mt_full_26_e/candidates/exp_9	right_lungs	test_423	best
238	0.9258715362022731	weakly_supervised	experiments/manuscript/_seed/single_task/08-01_12-42_st-pretrain_mt_full_26_e/candidates/exp_16	axillary_lymph_node	test_423	best
239	0.7895622895622895	weakly_supervised	experiments/manuscript/_seed/single_task/08-01_12-42_st-pretrain_mt_full_26_e/candidates/exp_24	iliac_lymph_node	test_423	best
240	0.9440684459200613	weakly_supervised	experiments/manuscript/_seed/single_task/08-01_12-42_st-pretrain_mt_full_26_e/candidates/exp_17	axillary_lymph_node	test_423	best
241	0.8048552754435108	weakly_supervised	experiments/manuscript/_seed/single_task/08-01_12-42_st-pretrain_mt_full_26_e/candidates/exp_7	right_lungs	test_423	best
242	0.8299561469832148	weakly_supervised	experiments/manuscript/_seed/single_task/08-01_12-42_st-pretrain_mt_full_26_e/candidates/exp_1	paratracheal_lymph_node	test_423	best
243	0.8659458642068653	weakly_supervised	experiments/manuscript/_seed/single_task/08-01_12-42_st-pretrain_mt_full_26_e/candidates/exp_2	paratracheal_lymph_node	test_423	best
244	0.8505973083320731	weakly_supervised	experiments/manuscript/_seed/single_task/08-01_12-42_st-pretrain_mt_full_26_e/candidates/exp_0	paratracheal_lymph_node	test_423	best
245	0.8186911128087601	weakly_supervised	experiments/manuscript/_seed/single_task/08-01_12-42_st-pretrain_mt_full_26_e/candidates/exp_5	right_lungs	test_423	best
246	0.8280281809693574	weakly_supervised	experiments/manuscript/_seed/single_task/08-01_12-42_st-pretrain_mt_full_26_e/candidates/exp_6	right_lungs	test_423	best
247	0.9141233558932449	weakly_supervised	experiments/manuscript/_seed/single_task/08-01_12-42_st-pretrain_mt_full_26_e/candidates/exp_15	axillary_lymph_node	test_423	best
248	0.7452046035805626	weakly_supervised	experiments/manuscript/_seed/single_task/08-01_12-42_st-pretrain_mt_full_26_e/candidates/exp_11	pelvic_skeleton	test_423	best
249	0.8082678638234193	weakly_supervised	experiments/manuscript/_seed/single_task/08-01_12-42_st-pretrain_mt_full_26_e/candidates/exp_21	iliac_lymph_node	test_423	best
250	0.822425940072999	weakly_supervised	experiments/manuscript/_seed/single_task/08-01_12-42_st-pretrain_mt_full_26_e/candidates/exp_8	right_lungs	test_423	best
251	0.7005274936061381	weakly_supervised	experiments/manuscript/_seed/single_task/08-01_12-42_st-pretrain_mt_full_26_e/candidates/exp_13	pelvic_skeleton	test_423	best
252	0.9374281700932191	weakly_supervised	experiments/manuscript/_seed/single_task/08-01_12-42_st-pretrain_mt_full_26_e/candidates/exp_18	axillary_lymph_node	test_423	best
253	0.8212611522758203	weakly_supervised	experiments/manuscript/_seed/single_task/08-01_12-42_st-pretrain_mt_full_26_e/candidates/exp_3	paratracheal_lymph_node	test_423	best
254	0.7351342710997443	weakly_supervised	experiments/manuscript/_seed/single_task/08-01_12-42_st-pretrain_mt_full_26_e/candidates/exp_14	pelvic_skeleton	test_423	best
255	0.7465632992327366	weakly_supervised	experiments/manuscript/_seed/single_task/08-01_12-42_st-pretrain_mt_full_26_e/candidates/exp_10	pelvic_skeleton	test_423	best
256	0.8288439955106622	weakly_supervised	experiments/manuscript/_seed/single_task/08-01_12-42_st-pretrain_mt_full_26_e/candidates/exp_22	iliac_lymph_node	test_423	best
257	0.7898017902813299	weakly_supervised	experiments/manuscript/_seed/single_task/08-01_12-42_st-pretrain_mt_full_26_e/candidates/exp_12	pelvic_skeleton	test_423	best
258	0.8234193789749344	weakly_supervised	experiments/manuscript/_seed/single_task/08-01_12-42_st-pretrain_mt_full_26_e/candidates/exp_23	iliac_lymph_node	test_423	best
259	0.7976992143658811	weakly_supervised	experiments/manuscript/_seed/single_task/08-01_12-42_st-pretrain_mt_full_26_e/candidates/exp_20	iliac_lymph_node	test_423	best
260	0.9026733500417711	fully_weakly_supervised	experiments/manuscript/_seed/fully-weakly-supervised/20-06-26_06-39_st-pretrain_mt_full_26_a/candidates/exp_19	carinal_lymph_node	test	best
261	0.8729579748098266	fully_weakly_supervised	experiments/manuscript/_seed/fully-weakly-supervised/20-06-26_06-39_st-pretrain_mt_full_26_a/candidates/exp_4	full	test	best
262	0.9467710997442456	fully_weakly_supervised	experiments/manuscript/_seed/fully-weakly-supervised/20-06-26_06-39_st-pretrain_mt_full_26_a/candidates/exp_9	inguinal_lymph_node	test	best
263	0.9210526315789473	fully_weakly_supervised	experiments/manuscript/_seed/fully-weakly-supervised/20-06-26_06-39_st-pretrain_mt_full_26_a/candidates/exp_16	carinal_lymph_node	test	best
264	0.7947464289138146	fully_weakly_supervised	experiments/manuscript/_seed/fully-weakly-supervised/20-06-26_06-39_st-pretrain_mt_full_26_a/candidates/exp_24	cervical_lymph_node	test	best
265	0.9346282372598163	fully_weakly_supervised	experiments/manuscript/_seed/fully-weakly-supervised/20-06-26_06-39_st-pretrain_mt_full_26_a/candidates/exp_17	carinal_lymph_node	test	best
266	0.8989769820971867	fully_weakly_supervised	experiments/manuscript/_seed/fully-weakly-supervised/20-06-26_06-39_st-pretrain_mt_full_26_a/candidates/exp_7	inguinal_lymph_node	test	best
267	0.8443696221474	fully_weakly_supervised	experiments/manuscript/_seed/fully-weakly-supervised/20-06-26_06-39_st-pretrain_mt_full_26_a/candidates/exp_1	full	test	best
268	0.836107993515401	fully_weakly_supervised	experiments/manuscript/_seed/fully-weakly-supervised/20-06-26_06-39_st-pretrain_mt_full_26_a/candidates/exp_2	full	test	best
269	0.8503554059109615	fully_weakly_supervised	experiments/manuscript/_seed/fully-weakly-supervised/20-06-26_06-39_st-pretrain_mt_full_26_a/candidates/exp_0	full	test	best
270	0.9342231457800512	fully_weakly_supervised	experiments/manuscript/_seed/fully-weakly-supervised/20-06-26_06-39_st-pretrain_mt_full_26_a/candidates/exp_5	inguinal_lymph_node	test	best
271	0.9438938618925832	fully_weakly_supervised	experiments/manuscript/_seed/fully-weakly-supervised/20-06-26_06-39_st-pretrain_mt_full_26_a/candidates/exp_6	inguinal_lymph_node	test	best
272	0.9163533834586466	fully_weakly_supervised	experiments/manuscript/_seed/fully-weakly-supervised/20-06-26_06-39_st-pretrain_mt_full_26_a/candidates/exp_15	carinal_lymph_node	test	best
273	0.8630555555555556	fully_weakly_supervised	experiments/manuscript/_seed/fully-weakly-supervised/20-06-26_06-39_st-pretrain_mt_full_26_a/candidates/exp_11	left_lungs	test	best
274	0.8054596874700412	fully_weakly_supervised	experiments/manuscript/_seed/fully-weakly-supervised/20-06-26_06-39_st-pretrain_mt_full_26_a/candidates/exp_21	cervical_lymph_node	test	best
275	0.9509271099744245	fully_weakly_supervised	experiments/manuscript/_seed/fully-weakly-supervised/20-06-26_06-39_st-pretrain_mt_full_26_a/candidates/exp_8	inguinal_lymph_node	test	best
276	0.8165	fully_weakly_supervised	experiments/manuscript/_seed/fully-weakly-supervised/20-06-26_06-39_st-pretrain_mt_full_26_a/candidates/exp_13	left_lungs	test	best
277	0.9223057644110275	fully_weakly_supervised	experiments/manuscript/_seed/fully-weakly-supervised/20-06-26_06-39_st-pretrain_mt_full_26_a/candidates/exp_18	carinal_lymph_node	test	best
278	0.8482977927422372	fully_weakly_supervised	experiments/manuscript/_seed/fully-weakly-supervised/20-06-26_06-39_st-pretrain_mt_full_26_a/candidates/exp_3	full	test	best
279	0.8451111111111111	fully_weakly_supervised	experiments/manuscript/_seed/fully-weakly-supervised/20-06-26_06-39_st-pretrain_mt_full_26_a/candidates/exp_14	left_lungs	test	best
280	0.8322222222222222	fully_weakly_supervised	experiments/manuscript/_seed/fully-weakly-supervised/20-06-26_06-39_st-pretrain_mt_full_26_a/candidates/exp_10	left_lungs	test	best
281	0.8181382417793117	fully_weakly_supervised	experiments/manuscript/_seed/fully-weakly-supervised/20-06-26_06-39_st-pretrain_mt_full_26_a/candidates/exp_22	cervical_lymph_node	test	best
282	0.846611111111111	fully_weakly_supervised	experiments/manuscript/_seed/fully-weakly-supervised/20-06-26_06-39_st-pretrain_mt_full_26_a/candidates/exp_12	left_lungs	test	best
283	0.819672131147541	fully_weakly_supervised	experiments/manuscript/_seed/fully-weakly-supervised/20-06-26_06-39_st-pretrain_mt_full_26_a/candidates/exp_23	cervical_lymph_node	test	best
284	0.809318377911993	fully_weakly_supervised	experiments/manuscript/_seed/fully-weakly-supervised/20-06-26_06-39_st-pretrain_mt_full_26_a/candidates/exp_20	cervical_lymph_node	test	best
285	0.9098774102924275	fully_weakly_supervised	experiments/manuscript/_seed/fully-weakly-supervised/20-06-27-10-40_st-pretrain_mt_full_26_b/candidates/exp_19	axillary_lymph_node	test	best
286	0.8182368062906397	fully_weakly_supervised	experiments/manuscript/_seed/fully-weakly-supervised/20-06-27-10-40_st-pretrain_mt_full_26_b/candidates/exp_4	paratracheal_lymph_node	test	best
287	0.8376623376623377	fully_weakly_supervised	experiments/manuscript/_seed/fully-weakly-supervised/20-06-27-10-40_st-pretrain_mt_full_26_b/candidates/exp_9	right_lungs	test	best
288	0.9273400587409015	fully_weakly_supervised	experiments/manuscript/_seed/fully-weakly-supervised/20-06-27-10-40_st-pretrain_mt_full_26_b/candidates/exp_16	axillary_lymph_node	test	best
289	0.8141601197156754	fully_weakly_supervised	experiments/manuscript/_seed/fully-weakly-supervised/20-06-27-10-40_st-pretrain_mt_full_26_b/candidates/exp_24	iliac_lymph_node	test	best
290	0.9101008811135232	fully_weakly_supervised	experiments/manuscript/_seed/fully-weakly-supervised/20-06-27-10-40_st-pretrain_mt_full_26_b/candidates/exp_17	axillary_lymph_node	test	best
291	0.8722519310754606	fully_weakly_supervised	experiments/manuscript/_seed/fully-weakly-supervised/20-06-27-10-40_st-pretrain_mt_full_26_b/candidates/exp_7	right_lungs	test	best
292	0.8130198094662029	fully_weakly_supervised	experiments/manuscript/_seed/fully-weakly-supervised/20-06-27-10-40_st-pretrain_mt_full_26_b/candidates/exp_1	paratracheal_lymph_node	test	best
293	0.8391047935883864	fully_weakly_supervised	experiments/manuscript/_seed/fully-weakly-supervised/20-06-27-10-40_st-pretrain_mt_full_26_b/candidates/exp_2	paratracheal_lymph_node	test	best
294	0.8273854528958111	fully_weakly_supervised	experiments/manuscript/_seed/fully-weakly-supervised/20-06-27-10-40_st-pretrain_mt_full_26_b/candidates/exp_0	paratracheal_lymph_node	test	best
295	0.8559545030133267	fully_weakly_supervised	experiments/manuscript/_seed/fully-weakly-supervised/20-06-27-10-40_st-pretrain_mt_full_26_b/candidates/exp_5	right_lungs	test	best
296	0.8613869790340378	fully_weakly_supervised	experiments/manuscript/_seed/fully-weakly-supervised/20-06-27-10-40_st-pretrain_mt_full_26_b/candidates/exp_6	right_lungs	test	best
297	0.9034606052866812	fully_weakly_supervised	experiments/manuscript/_seed/fully-weakly-supervised/20-06-27-10-40_st-pretrain_mt_full_26_b/candidates/exp_15	axillary_lymph_node	test	best
298	0.7362531969309464	fully_weakly_supervised	experiments/manuscript/_seed/fully-weakly-supervised/20-06-27-10-40_st-pretrain_mt_full_26_b/candidates/exp_11	pelvic_skeleton	test	best
299	0.8280022446689113	fully_weakly_supervised	experiments/manuscript/_seed/fully-weakly-supervised/20-06-27-10-40_st-pretrain_mt_full_26_b/candidates/exp_21	iliac_lymph_node	test	best
300	0.8275188863424157	fully_weakly_supervised	experiments/manuscript/_seed/fully-weakly-supervised/20-06-27-10-40_st-pretrain_mt_full_26_b/candidates/exp_8	right_lungs	test	best
301	0.724824168797954	fully_weakly_supervised	experiments/manuscript/_seed/fully-weakly-supervised/20-06-27-10-40_st-pretrain_mt_full_26_b/candidates/exp_13	pelvic_skeleton	test	best
302	0.926446175456519	fully_weakly_supervised	experiments/manuscript/_seed/fully-weakly-supervised/20-06-27-10-40_st-pretrain_mt_full_26_b/candidates/exp_18	axillary_lymph_node	test	best
303	0.8267049750491455	fully_weakly_supervised	experiments/manuscript/_seed/fully-weakly-supervised/20-06-27-10-40_st-pretrain_mt_full_26_b/candidates/exp_3	paratracheal_lymph_node	test	best
304	0.7718989769820972	fully_weakly_supervised	experiments/manuscript/_seed/fully-weakly-supervised/20-06-27-10-40_st-pretrain_mt_full_26_b/candidates/exp_14	pelvic_skeleton	test	best
305	0.7922794117647061	fully_weakly_supervised	experiments/manuscript/_seed/fully-weakly-supervised/20-06-27-10-40_st-pretrain_mt_full_26_b/candidates/exp_10	pelvic_skeleton	test	best
306	0.8493265993265993	fully_weakly_supervised	experiments/manuscript/_seed/fully-weakly-supervised/20-06-27-10-40_st-pretrain_mt_full_26_b/candidates/exp_22	iliac_lymph_node	test	best
307	0.7724584398976982	fully_weakly_supervised	experiments/manuscript/_seed/fully-weakly-supervised/20-06-27-10-40_st-pretrain_mt_full_26_b/candidates/exp_12	pelvic_skeleton	test	best
308	0.8345959595959596	fully_weakly_supervised	experiments/manuscript/_seed/fully-weakly-supervised/20-06-27-10-40_st-pretrain_mt_full_26_b/candidates/exp_23	iliac_lymph_node	test	best
309	0.8222035166479611	fully_weakly_supervised	experiments/manuscript/_seed/fully-weakly-supervised/20-06-27-10-40_st-pretrain_mt_full_26_b/candidates/exp_20	iliac_lymph_node	test	best
310	0.9236945169712794	fully_weakly_supervised	experiments/manuscript/_seed/fully-weakly-supervised/20-06-28_13-20_st-pretrain_mt_full_26_c/candidates/exp_19	liver	test	best
311	0.9088159685468018	fully_weakly_supervised	experiments/manuscript/_seed/fully-weakly-supervised/20-06-28_13-20_st-pretrain_mt_full_26_c/candidates/exp_4	supraclavicular_lymph_node	test	best
312	0.8301435406698565	fully_weakly_supervised	experiments/manuscript/_seed/fully-weakly-supervised/20-06-28_13-20_st-pretrain_mt_full_26_c/candidates/exp_9	retroperitoneal_lymph_node	test	best
313	0.9317232375979112	fully_weakly_supervised	experiments/manuscript/_seed/fully-weakly-supervised/20-06-28_13-20_st-pretrain_mt_full_26_c/candidates/exp_16	liver	test	best
314	0.7613830613830613	fully_weakly_supervised	experiments/manuscript/_seed/fully-weakly-supervised/20-06-28_13-20_st-pretrain_mt_full_26_c/candidates/exp_24	abdominal_lymph_node	test	best
315	0.9473890339425586	fully_weakly_supervised	experiments/manuscript/_seed/fully-weakly-supervised/20-06-28_13-20_st-pretrain_mt_full_26_c/candidates/exp_17	liver	test	best
316	0.8710868079289131	fully_weakly_supervised	experiments/manuscript/_seed/fully-weakly-supervised/20-06-28_13-20_st-pretrain_mt_full_26_c/candidates/exp_7	retroperitoneal_lymph_node	test	best
317	0.8969454105549675	fully_weakly_supervised	experiments/manuscript/_seed/fully-weakly-supervised/20-06-28_13-20_st-pretrain_mt_full_26_c/candidates/exp_1	supraclavicular_lymph_node	test	best
318	0.882126115227582	fully_weakly_supervised	experiments/manuscript/_seed/fully-weakly-supervised/20-06-28_13-20_st-pretrain_mt_full_26_c/candidates/exp_2	supraclavicular_lymph_node	test	best
319	0.9045818841675488	fully_weakly_supervised	experiments/manuscript/_seed/fully-weakly-supervised/20-06-28_13-20_st-pretrain_mt_full_26_c/candidates/exp_0	supraclavicular_lymph_node	test	best
320	0.8707450444292549	fully_weakly_supervised	experiments/manuscript/_seed/fully-weakly-supervised/20-06-28_13-20_st-pretrain_mt_full_26_c/candidates/exp_5	retroperitoneal_lymph_node	test	best
321	0.8604921394395079	fully_weakly_supervised	experiments/manuscript/_seed/fully-weakly-supervised/20-06-28_13-20_st-pretrain_mt_full_26_c/candidates/exp_6	retroperitoneal_lymph_node	test	best
322	0.9060052219321149	fully_weakly_supervised	experiments/manuscript/_seed/fully-weakly-supervised/20-06-28_13-20_st-pretrain_mt_full_26_c/candidates/exp_15	liver	test	best
323	0.7422501134129744	fully_weakly_supervised	experiments/manuscript/_seed/fully-weakly-supervised/20-06-28_13-20_st-pretrain_mt_full_26_c/candidates/exp_11	mouth	test	best
324	0.7404040404040404	fully_weakly_supervised	experiments/manuscript/_seed/fully-weakly-supervised/20-06-28_13-20_st-pretrain_mt_full_26_c/candidates/exp_21	abdominal_lymph_node	test	best
325	0.8855092276144907	fully_weakly_supervised	experiments/manuscript/_seed/fully-weakly-supervised/20-06-28_13-20_st-pretrain_mt_full_26_c/candidates/exp_8	retroperitoneal_lymph_node	test	best
326	0.7329502495085438	fully_weakly_supervised	experiments/manuscript/_seed/fully-weakly-supervised/20-06-28_13-20_st-pretrain_mt_full_26_c/candidates/exp_13	mouth	test	best
327	0.9118146214099216	fully_weakly_supervised	experiments/manuscript/_seed/fully-weakly-supervised/20-06-28_13-20_st-pretrain_mt_full_26_c/candidates/exp_18	liver	test	best
328	0.9085891425979131	fully_weakly_supervised	experiments/manuscript/_seed/fully-weakly-supervised/20-06-28_13-20_st-pretrain_mt_full_26_c/candidates/exp_3	supraclavicular_lymph_node	test	best
329	0.7756502343868139	fully_weakly_supervised	experiments/manuscript/_seed/fully-weakly-supervised/20-06-28_13-20_st-pretrain_mt_full_26_c/candidates/exp_14	mouth	test	best
330	0.777105700892182	fully_weakly_supervised	experiments/manuscript/_seed/fully-weakly-supervised/20-06-28_13-20_st-pretrain_mt_full_26_c/candidates/exp_10	mouth	test	best
331	0.7316239316239316	fully_weakly_supervised	experiments/manuscript/_seed/fully-weakly-supervised/20-06-28_13-20_st-pretrain_mt_full_26_c/candidates/exp_22	abdominal_lymph_node	test	best
332	0.7510963254196279	fully_weakly_supervised	experiments/manuscript/_seed/fully-weakly-supervised/20-06-28_13-20_st-pretrain_mt_full_26_c/candidates/exp_12	mouth	test	best
333	0.7665112665112666	fully_weakly_supervised	experiments/manuscript/_seed/fully-weakly-supervised/20-06-28_13-20_st-pretrain_mt_full_26_c/candidates/exp_23	abdominal_lymph_node	test	best
334	0.7257187257187256	fully_weakly_supervised	experiments/manuscript/_seed/fully-weakly-supervised/20-06-28_13-20_st-pretrain_mt_full_26_c/candidates/exp_20	abdominal_lymph_node	test	best
335	0.8481141692150866	fully_weakly_supervised	experiments/manuscript/_seed/fully-weakly-supervised/20-06-28_13-24_st-pretrain_mt_full_26_d/candidates/exp_19	lungs	test	best
336	0.8987252835491317	fully_weakly_supervised	experiments/manuscript/_seed/fully-weakly-supervised/20-06-28_13-24_st-pretrain_mt_full_26_d/candidates/exp_4	hilar_lymph_node	test	best
337	0.8575991398393523	fully_weakly_supervised	experiments/manuscript/_seed/fully-weakly-supervised/20-06-28_13-24_st-pretrain_mt_full_26_d/candidates/exp_9	pelvis	test	best
338	0.8773891437308867	fully_weakly_supervised	experiments/manuscript/_seed/fully-weakly-supervised/20-06-28_13-24_st-pretrain_mt_full_26_d/candidates/exp_16	lungs	test	best
339	0.6757000903342367	fully_weakly_supervised	experiments/manuscript/_seed/fully-weakly-supervised/20-06-28_13-24_st-pretrain_mt_full_26_d/candidates/exp_24	head	test	best
340	0.8829001019367991	fully_weakly_supervised	experiments/manuscript/_seed/fully-weakly-supervised/20-06-28_13-24_st-pretrain_mt_full_26_d/candidates/exp_17	lungs	test	best
341	0.8417873632281323	fully_weakly_supervised	experiments/manuscript/_seed/fully-weakly-supervised/20-06-28_13-24_st-pretrain_mt_full_26_d/candidates/exp_7	pelvis	test	best
342	0.9343571213489912	fully_weakly_supervised	experiments/manuscript/_seed/fully-weakly-supervised/20-06-28_13-24_st-pretrain_mt_full_26_d/candidates/exp_1	hilar_lymph_node	test	best
343	0.9173441734417345	fully_weakly_supervised	experiments/manuscript/_seed/fully-weakly-supervised/20-06-28_13-24_st-pretrain_mt_full_26_d/candidates/exp_2	hilar_lymph_node	test	best
344	0.8860283047274917	fully_weakly_supervised	experiments/manuscript/_seed/fully-weakly-supervised/20-06-28_13-24_st-pretrain_mt_full_26_d/candidates/exp_0	hilar_lymph_node	test	best
345	0.8478907090000631	fully_weakly_supervised	experiments/manuscript/_seed/fully-weakly-supervised/20-06-28_13-24_st-pretrain_mt_full_26_d/candidates/exp_5	pelvis	test	best
346	0.8277148820441464	fully_weakly_supervised	experiments/manuscript/_seed/fully-weakly-supervised/20-06-28_13-24_st-pretrain_mt_full_26_d/candidates/exp_6	pelvis	test	best
347	0.8690112130479103	fully_weakly_supervised	experiments/manuscript/_seed/fully-weakly-supervised/20-06-28_13-24_st-pretrain_mt_full_26_d/candidates/exp_15	lungs	test	best
348	0.739769820971867	fully_weakly_supervised	experiments/manuscript/_seed/fully-weakly-supervised/20-06-28_13-24_st-pretrain_mt_full_26_d/candidates/exp_11	spine	test	best
349	0.689601525644886	fully_weakly_supervised	experiments/manuscript/_seed/fully-weakly-supervised/20-06-28_13-24_st-pretrain_mt_full_26_d/candidates/exp_21	head	test	best
350	0.8050407943836569	fully_weakly_supervised	experiments/manuscript/_seed/fully-weakly-supervised/20-06-28_13-24_st-pretrain_mt_full_26_d/candidates/exp_8	pelvis	test	best
351	0.7262627877237852	fully_weakly_supervised	experiments/manuscript/_seed/fully-weakly-supervised/20-06-28_13-24_st-pretrain_mt_full_26_d/candidates/exp_13	spine	test	best
352	0.891724006116208	fully_weakly_supervised	experiments/manuscript/_seed/fully-weakly-supervised/20-06-28_13-24_st-pretrain_mt_full_26_d/candidates/exp_18	lungs	test	best
353	0.9347084211582857	fully_weakly_supervised	experiments/manuscript/_seed/fully-weakly-supervised/20-06-28_13-24_st-pretrain_mt_full_26_d/candidates/exp_3	hilar_lymph_node	test	best
354	0.7750959079283888	fully_weakly_supervised	experiments/manuscript/_seed/fully-weakly-supervised/20-06-28_13-24_st-pretrain_mt_full_26_d/candidates/exp_14	spine	test	best
355	0.7014865728900255	fully_weakly_supervised	experiments/manuscript/_seed/fully-weakly-supervised/20-06-28_13-24_st-pretrain_mt_full_26_d/candidates/exp_10	spine	test	best
356	0.6858375991167318	fully_weakly_supervised	experiments/manuscript/_seed/fully-weakly-supervised/20-06-28_13-24_st-pretrain_mt_full_26_d/candidates/exp_22	head	test	best
357	0.7690217391304348	fully_weakly_supervised	experiments/manuscript/_seed/fully-weakly-supervised/20-06-28_13-24_st-pretrain_mt_full_26_d/candidates/exp_12	spine	test	best
358	0.6938673090434608	fully_weakly_supervised	experiments/manuscript/_seed/fully-weakly-supervised/20-06-28_13-24_st-pretrain_mt_full_26_d/candidates/exp_23	head	test	best
359	0.6963264077085216	fully_weakly_supervised	experiments/manuscript/_seed/fully-weakly-supervised/20-06-28_13-24_st-pretrain_mt_full_26_d/candidates/exp_20	head	test	best
360	0.7088628085795226	fully_weakly_supervised	experiments/manuscript/_seed/fully-weakly-supervised/20-06-28_13-24_st-pretrain_mt_full_26_e/candidates/exp_19	skeleton	test	best
361	0.8629531586503948	fully_weakly_supervised	experiments/manuscript/_seed/fully-weakly-supervised/20-06-28_13-24_st-pretrain_mt_full_26_e/candidates/exp_27	chest	test	best
362	0.8630296963630297	fully_weakly_supervised	experiments/manuscript/_seed/fully-weakly-supervised/20-06-28_13-24_st-pretrain_mt_full_26_e/candidates/exp_4	thoracic_lymph_node	test	best
363	0.8011293054771316	fully_weakly_supervised	experiments/manuscript/_seed/fully-weakly-supervised/20-06-28_13-24_st-pretrain_mt_full_26_e/candidates/exp_9	neck	test	best
364	0.7259409146094699	fully_weakly_supervised	experiments/manuscript/_seed/fully-weakly-supervised/20-06-28_13-24_st-pretrain_mt_full_26_e/candidates/exp_16	skeleton	test	best
365	0.8597675879396984	fully_weakly_supervised	experiments/manuscript/_seed/fully-weakly-supervised/20-06-28_13-24_st-pretrain_mt_full_26_e/candidates/exp_29	chest	test	best
366	0.8041689119678637	fully_weakly_supervised	experiments/manuscript/_seed/fully-weakly-supervised/20-06-28_13-24_st-pretrain_mt_full_26_e/candidates/exp_24	head_neck	test	best
367	0.7022662889518414	fully_weakly_supervised	experiments/manuscript/_seed/fully-weakly-supervised/20-06-28_13-24_st-pretrain_mt_full_26_e/candidates/exp_17	skeleton	test	best
368	0.8189158667419537	fully_weakly_supervised	experiments/manuscript/_seed/fully-weakly-supervised/20-06-28_13-24_st-pretrain_mt_full_26_e/candidates/exp_7	neck	test	best
369	0.8766433099766433	fully_weakly_supervised	experiments/manuscript/_seed/fully-weakly-supervised/20-06-28_13-24_st-pretrain_mt_full_26_e/candidates/exp_1	thoracic_lymph_node	test	best
370	0.8726393059726394	fully_weakly_supervised	experiments/manuscript/_seed/fully-weakly-supervised/20-06-28_13-24_st-pretrain_mt_full_26_e/candidates/exp_2	thoracic_lymph_node	test	best
371	0.8525191858525192	fully_weakly_supervised	experiments/manuscript/_seed/fully-weakly-supervised/20-06-28_13-24_st-pretrain_mt_full_26_e/candidates/exp_0	thoracic_lymph_node	test	best
372	0.8298418972332016	fully_weakly_supervised	experiments/manuscript/_seed/fully-weakly-supervised/20-06-28_13-24_st-pretrain_mt_full_26_e/candidates/exp_5	neck	test	best
373	0.8285431959345004	fully_weakly_supervised	experiments/manuscript/_seed/fully-weakly-supervised/20-06-28_13-24_st-pretrain_mt_full_26_e/candidates/exp_6	neck	test	best
374	0.6545932820720357	fully_weakly_supervised	experiments/manuscript/_seed/fully-weakly-supervised/20-06-28_13-24_st-pretrain_mt_full_26_e/candidates/exp_15	skeleton	test	best
375	0.8437899416504585	fully_weakly_supervised	experiments/manuscript/_seed/fully-weakly-supervised/20-06-28_13-24_st-pretrain_mt_full_26_e/candidates/exp_11	abdomen	test	best
376	0.814407485425954	fully_weakly_supervised	experiments/manuscript/_seed/fully-weakly-supervised/20-06-28_13-24_st-pretrain_mt_full_26_e/candidates/exp_21	head_neck	test	best
377	0.8599919239052405	fully_weakly_supervised	experiments/manuscript/_seed/fully-weakly-supervised/20-06-28_13-24_st-pretrain_mt_full_26_e/candidates/exp_28	chest	test	best
378	0.8290796160361378	fully_weakly_supervised	experiments/manuscript/_seed/fully-weakly-supervised/20-06-28_13-24_st-pretrain_mt_full_26_e/candidates/exp_8	neck	test	best
379	0.8491116295764536	fully_weakly_supervised	experiments/manuscript/_seed/fully-weakly-supervised/20-06-28_13-24_st-pretrain_mt_full_26_e/candidates/exp_25	chest	test	best
380	0.8259238677410392	fully_weakly_supervised	experiments/manuscript/_seed/fully-weakly-supervised/20-06-28_13-24_st-pretrain_mt_full_26_e/candidates/exp_13	abdomen	test	best
381	0.7016187778227438	fully_weakly_supervised	experiments/manuscript/_seed/fully-weakly-supervised/20-06-28_13-24_st-pretrain_mt_full_26_e/candidates/exp_18	skeleton	test	best
382	0.8695028361695029	fully_weakly_supervised	experiments/manuscript/_seed/fully-weakly-supervised/20-06-28_13-24_st-pretrain_mt_full_26_e/candidates/exp_3	thoracic_lymph_node	test	best
383	0.8575017946877244	fully_weakly_supervised	experiments/manuscript/_seed/fully-weakly-supervised/20-06-28_13-24_st-pretrain_mt_full_26_e/candidates/exp_26	chest	test	best
384	0.8168657960544596	fully_weakly_supervised	experiments/manuscript/_seed/fully-weakly-supervised/20-06-28_13-24_st-pretrain_mt_full_26_e/candidates/exp_14	abdomen	test	best
385	0.8039455404278966	fully_weakly_supervised	experiments/manuscript/_seed/fully-weakly-supervised/20-06-28_13-24_st-pretrain_mt_full_26_e/candidates/exp_10	abdomen	test	best
386	0.8245970704942929	fully_weakly_supervised	experiments/manuscript/_seed/fully-weakly-supervised/20-06-28_13-24_st-pretrain_mt_full_26_e/candidates/exp_22	head_neck	test	best
387	0.8052236732425674	fully_weakly_supervised	experiments/manuscript/_seed/fully-weakly-supervised/20-06-28_13-24_st-pretrain_mt_full_26_e/candidates/exp_12	abdomen	test	best
388	0.8073041689119678	fully_weakly_supervised	experiments/manuscript/_seed/fully-weakly-supervised/20-06-28_13-24_st-pretrain_mt_full_26_e/candidates/exp_23	head_neck	test	best
389	0.8213883309655612	fully_weakly_supervised	experiments/manuscript/_seed/fully-weakly-supervised/20-06-28_13-24_st-pretrain_mt_full_26_e/candidates/exp_20	head_neck	test	best
