# Supplementary material for: Multi-task weak supervision enables anatomically-resolved abnormality detection in whole-body FDG-PET/CT
Source: Nat Commun. 2021 Mar 25;12:1880. doi: 10.1038/s41467-021-22018-1 (PMC7994797; doi:10.1038/s41467-021-22018-1)
Supplement: Supplementary file 4 — Source Data [file 41467_2021_22018_MOESM4_ESM.zip › source_data/fig_3b/pvalue.csv]

pvalue	task	name_1	name_2	mean_1	lower_1	upper_1	mean_2	lower_2	upper_2	metric
1.0	all	fully_supervised	weakly_supervised	0.603595968429867	0.5785895286914053	0.6286134143329916	0.823200974602628	0.8107474115333865	0.8359205200484703	roc_auc
1.0	all	fully_supervised	fully_weakly_supervised	0.603595968429867	0.5792640384384125	0.6285961586034985	0.8329762367785385	0.8210926801447742	0.8448872996968058	roc_auc
0.0	all	weakly_supervised	fully_supervised	0.823200974602628	0.8110924384070305	0.8357856137430331	0.603595968429867	0.5790685013281184	0.6282414050925575	roc_auc
0.8653	all	weakly_supervised	fully_weakly_supervised	0.823200974602628	0.8108939346134452	0.835748784240607	0.8329762367785385	0.8214434813761038	0.8448715372340405	roc_auc
0.0	all	fully_weakly_supervised	fully_supervised	0.8329762367785385	0.8212009588611692	0.8448062506528357	0.603595968429867	0.5787353614306314	0.6287321267438016	roc_auc
0.1376	all	fully_weakly_supervised	weakly_supervised	0.8329762367785385	0.8212465071989288	0.8446897145002018	0.823200974602628	0.8108311673523015	0.8356830504790086	roc_auc
